# Supplementary material for: Developmental analysis of visually evoked defensive behavior identifies age and sex-specific responses and underlying synaptic and glia changes
Source: iScience. 2025 Nov 11;28(12):113997. doi: 10.1016/j.isci.2025.113997 (PMC12723169; doi:10.1016/j.isci.2025.113997)
Supplement: Table S1. Data and statistical analysis, related to Figures 1–7 and S1–S7 — Table containing a comprehensive summary of all data and statistical analysis tests performed. The data is organized into separate tabs corresponding to each Figure as labeled. [file mmc2.xlsx]

## Sheet: README
	Albrecht et al., Supplemental table
	Table S1
	This Table contains a comprehensive summary of all data and statistical analysis tests performed. The data is organized into separate tabs corresponding to each Figure as labeled.

## Sheet: Figure 1
Related to	Figure 1, Figure S1K
Figure 1B-E												Figure 1F																							Figure 1H-I
Average response - Total response (Figure 1B)								Kruskal-Wallis ANOVA				Frequency of different response types (Figure 1F, Figure S1K)																							Velocity during stimulus per response type Test day 1 (Figure 1H)
Comparison between age groups - Test day 1		Descriptive statistics						Post-hoc analysis				Values			Response type	Number of recorded responses								Response type		Percent out of total response number
Males	Age	Median	Minimum	Maximum	Mean	Std. Error of Mean	N	Dunn's multiple comparisons test	Adjusted P Value	Significant?		Test day (D)	Sex	Age	Freeze	Escape	Freeze+escape	No response		Total counts	Any Freeze (freeze + freeze+escape)	Any Escape (Escape +Freeze+Escape)		Freeze	Escape	Freeze+escape	No response		Any Freeze (freeze + freeze+escape)	Any Escape (Escape +Freeze+Escape)					Test day 1
	P17	0.2	0	0.5	0.2037	0.06097	9	P17 vs. P22	>0.9999	No		D1	M	17	6	2	0	34		42	6	2		14.2857	4.7619	0	80.9524		14.2857	4.7619					Descriptive statistics (values)					Response type
	P22	0.4	0	0.75	0.3722	0.07412	9	P17 vs. P30	>0.9999	No		D2	M	17	1	2	0	42		45	1	2		2.22222	4.44444	0	93.3333		2.22222	4.44444						Freeze				Escape				Freeze+Escape				No response
	P30	0.325	0	0.8	0.3406	0.06727	16	P17 vs. P60	0.0746	No		D1	F	17	2	1	1	41		45	3	2		4.44444	2.22222	2.22222	91.1111		6.66667	4.44444					Stimulus phase	Mean	St. deviation	N	Std. error of mean	Mean	St. deviation	N	Std. error of mean	Mean	St. deviation	N	Std. error of mean	Mean	St. deviation
	P60	0.4	0	1	0.5167	0.08333	12	P17 vs. P120	>0.9999	No		D2	F	17	2	1	1	41		45	3	2		4.44444	2.22222	2.22222	91.1111		6.66667	4.44444					1	6.03074	3.57752	122	0.323893	6.12631	3.71186	38	0.602143	5.92627	3.60959	54	0.491203	6.62086	3.99448
	P120	0.2	0	0.6	0.2833	0.05752	12	P22 vs. P30	>0.9999	No																									2	6.29803	3.43112	122	0.310639	6.63171	3.6082	38	0.585327	6.89542	3.80663	54	0.518016	6.84295	3.46657
								P22 vs. P60	>0.9999	No		D1	M	22	11	4	1	28		44	12	5		25	9.09091	2.27273	63.6364		27.2727	11.3636					3	2.75636	2.40263	122	0.217524	8.77003	5.34233	38	0.86664	6.05236	4.72385	54	0.642835	6.10024	3.31603
	Kruskal-Wallis ANOVA summary		Significant?					P22 vs. P120	>0.9999	No		D2	M	22	2	1	0	41		44	2	1		4.54545	2.27273	0	93.1818		4.54545	2.27273					4	3.35154	4.3116	122	0.390354	6.36058	5.36669	38	0.870592	8.10863	5.42167	54	0.737796	6.77852	3.9994
	P value	0.0851	No					P30 vs. P60	>0.9999	No		D1	F	22	12	1	5	29		47	17	6		25.5319	2.12766	10.6383	61.7021		36.1702	12.766					5	4.12693	4.45456	122	0.403297	2.24982	2.66616	38	0.432509	2.69179	3.24362	54	0.441401	6.62204	4.11519
	H value (Kruskal-Wallis statistic)	8.183						P30 vs. P120	>0.9999	No		D2	F	22	4	0	0	45		49	4	0		8.16327	0	0	91.8367		8.16327	0					2-way ANOVA summary
	Degrees of freedom (N groups -1)	4						P60 vs. P120	0.3976	No																									Comparison between stimulus phases (time) within each response type
												D1	M	30	5	12	10	50		77	15	22		6.49351	15.5844	12.987	64.9351		19.4805	28.5714					Source of Variation	% of total variation	P value	P value summary	Significant?
Females	Age	Median	Minimum	Maximum	Mean	Std. Error of Mean	N	Dunn's multiple comparisons test	Adjusted P Value	Significant?		D2	M	30	6	1	5	67		79	11	6		7.59494	1.26582	6.32911	84.8101		13.9241	7.59494					Interaction	5.431	<0.0001	****	Yes
	P17	0	0	0.2	0.08889	0.03514	9	P17 vs. P22	0.276	No		D1	F	30	6	9	12	41		68	18	21		8.82353	13.2353	17.6471	60.2941		26.4706	30.8824					slice range	2.997	<0.0001	****	Yes
	P22	0.3667	0.2	0.6	0.3783	0.05398	10	P17 vs. P30	0.1195	No		D2	F	30	8	9	2	51		70	10	11		11.4286	12.8571	2.85714	72.8571		14.2857	15.7143					response type	4.369	<0.0001	****	Yes
	P30	0.4	0	1	0.4	0.06874	14	P17 vs. P60	0.0005	Yes
	P60	0.6	0.2	1	0.6286	0.08349	14	P17 vs. P120	<0.0001	Yes		D1	M	60	20	1	10	29		60	30	11		33.3333	1.66667	16.6667	48.3333		50	18.3333					ANOVA table	SS (Type III)	DF	MS	F (DFn, DFd)	P value
	P120	0.8	0	1	0.6923	0.08043	13	P22 vs. P30	>0.9999	No		D2	M	60	6	6	1	47		60	7	7		10	10	1.66667	78.3333		11.6667	11.6667					Interaction	2341	12	195.1	F (12, 2565) = 13.11	P<0.0001
								P22 vs. P60	0.7932	No		D1	F	60	25	6	13	26		70	38	19		35.7143	8.57143	18.5714	37.1429		54.2857	27.1429					slice range	1292	4	323	F (4, 2565) = 21.71	P<0.0001
	Kruskal-Wallis ANOVA summary		Significant?					P22 vs. P120	0.2403	No		D2	F	60	20	2	1	47		70	21	3		28.5714	2.85714	1.42857	67.1429		30	4.28571					response type	1883	3	627.7	F (3, 2565) = 42.18	P<0.0001
	P value	<0.0001	Yes					P30 vs. P60	0.7861	No																									Residual	38168	2565	14.88
	H value (Kruskal-Wallis statistic)	24.98						P30 vs. P120	0.2121	No		D1	M	120	15	1	1	43		60	16	2		25	1.66667	1.66667	71.6667		26.6667	3.33333
	Degrees of freedom (N groups -1)	4						P60 vs. P120	>0.9999	No		D2	M	120	10	4	1	45		60	11	5		16.6667	6.66667	1.66667	75		18.3333	8.33333					Data summary
												D1	F	120	32	2	11	20		65	43	13		49.2308	3.07692	16.9231	30.7692		66.1538	20					Number of columns (response type)	4
Comparison between age groups - Test day 2		Descriptive statistics										D2	F	120	24	1	1	38		64	25	2		37.5	1.5625	1.5625	59.375		39.0625	3.125					Number of rows (slice range)	5
Males	Age	Median	Minimum	Maximum	Mean	Std. Error of Mean	N	Dunn's multiple comparisons test	Adjusted P Value	Significant?																									Number of values	2585
	P17	0	0	0.2	0.06667	0.03333	9	P17 vs. P22	>0.9999	No		Comparison of types of responses between age groups within each sex
	P22	0	0	0.2	0.06667	0.03333	9	P17 vs. P30	>0.9999	No		Fisher's exact (with Monte Carlo simulation)																									Tukey's multiple comparisons test
	P30	0	0	0.8	0.15	0.06455	16	P17 vs. P60	>0.9999	No			All responses			"No response" omitted																			Freeze	Predicted (LS) mean diff.	95.00% CI of diff.	Below threshold?	Adjusted P Value	Significant?		Test details	Predicted (LS) mean 1	Predicted (LS) mean 2	Predicted (LS) mean diff.	SE of diff.	N1	N2	q
	P60	0.1	0	0.8	0.2167	0.07961	12	P17 vs. P120	>0.9999	No			P value	Significant?		P value	Significant?																		Stim. phase 1 vs. Stim. phase 2	-0.2673	-1.616 to 1.081	No	0.983	No		Stim. phase 1 vs. Stim. phase 2	6.031	6.298	-0.2673	0.4939	122	122	0.7654
	P120	0.2	0	0.8	0.25	0.07833	12	P22 vs. P30	>0.9999	No		Males Test day 1	0.0004998	Yes		0.0004998	Yes																		Stim. phase 1 vs. Stim. phase 3	3.274	1.926 to 4.623	Yes	<0.0001	Yes		Stim. phase 1 vs. Stim. phase 3	6.031	2.756	3.274	0.4939	122	122	9.376
								P22 vs. P60	>0.9999	No		Females Test day 1	0.0004998	Yes		0.003498	Yes																		Stim. phase 1 vs. Stim. phase 4	2.679	1.331 to 4.027	Yes	<0.0001	Yes		Stim. phase 1 vs. Stim. phase 4	6.031	3.352	2.679	0.4939	122	122	7.671
	Kruskal-Wallis ANOVA summary		Significant?					P22 vs. P120	>0.9999	No																									Stim. phase 1 vs. Stim. phase 5	1.904	0.5556 to 3.252	Yes	0.0011	Yes		Stim. phase 1 vs. Stim. phase 5	6.031	4.127	1.904	0.4939	122	122	5.451
	P value	0.3596	No					P30 vs. P60	>0.9999	No		Males Test day 2	0.03798	Yes		0.1594	No																		Stim. phase 2 vs. Stim. phase 3	3.542	2.193 to 4.890	Yes	<0.0001	Yes		Stim. phase 2 vs. Stim. phase 3	6.298	2.756	3.542	0.4939	122	122	10.14
	H value (Kruskal-Wallis statistic)	4.359						P30 vs. P120	>0.9999	No		Females Test day 2	0.0004998	Yes		0.002499	Yes																		Stim. phase 2 vs. Stim. phase 4	2.946	1.598 to 4.295	Yes	<0.0001	Yes		Stim. phase 2 vs. Stim. phase 4	6.298	3.352	2.946	0.4939	122	122	8.437
	Degrees of freedom (N groups -1)	4						P60 vs. P120	>0.9999	No																									Stim. phase 2 vs. Stim. phase 5	2.171	0.8229 to 3.519	Yes	0.0001	Yes		Stim. phase 2 vs. Stim. phase 5	6.298	4.127	2.171	0.4939	122	122	6.217
																																			Stim. phase 3 vs. Stim. phase 4	-0.5952	-1.943 to 0.7530	No	0.7485	No		Stim. phase 3 vs. Stim. phase 4	2.756	3.352	-0.5952	0.4939	122	122	1.704
Females	Age	Median	Minimum	Maximum	Mean	Std. Error of Mean	N	Dunn's multiple comparisons test	Adjusted P Value	Significant?		Comparison between response types recorded on Test day1-Test day 2 within each sex and age																							Stim. phase 3 vs. Stim. phase 5	-1.371	-2.719 to -0.02235	Yes	0.0441	Yes		Stim. phase 3 vs. Stim. phase 5	2.756	4.127	-1.371	0.4939	122	122	3.924
	P17	0	0	0.2	0.08889	0.03514	9	P17 vs. P22	>0.9999	No		Fisher's exact (with Monte Carlo simulation)																							Stim. phase 4 vs. Stim. phase 5	-0.7754	-2.124 to 0.5728	No	0.5169	No		Stim. phase 4 vs. Stim. phase 5	3.352	4.127	-0.7754	0.4939	122	122	2.22
	P22	0	0	0.2	0.08	0.03266	10	P17 vs. P30	0.9401	No
	P30	0.2	0	1	0.2714	0.08013	14	P17 vs. P60	0.0735	No			All responses			"No response" omitted																			Escape
	P60	0.3	0	0.8	0.3286	0.05389	14	P17 vs. P120	0.01	Yes		Males	Age	P value	Significant?	Age	P value	Significant?																	Stim. phase 1 vs. Stim. phase 2	-0.5054	-2.921 to 1.910	No	0.9793	No		Stim. phase 1 vs. Stim. phase 2	6.126	6.632	-0.5054	0.885	38	38	0.8076
	P120	0.4	0	0.8	0.4038	0.06316	13	P22 vs. P30	0.6392	No			P17	0.139	No	P17	0.493	No																	Stim. phase 1 vs. Stim. phase 3	-2.644	-5.059 to -0.2280	Yes	0.0237	Yes		Stim. phase 1 vs. Stim. phase 3	6.126	8.77	-2.644	0.885	38	38	4.225
								P22 vs. P60	0.0385	Yes			P22	0.00337	Yes	P22	1	No																	Stim. phase 1 vs. Stim. phase 4	-0.2343	-2.650 to 2.181	No	0.9989	No		Stim. phase 1 vs. Stim. phase 4	6.126	6.361	-0.2343	0.885	38	38	0.3744
	Kruskal-Wallis ANOVA summary		Significant?					P22 vs. P120	0.0044	Yes			P30	0.0025	Yes	P30	0.0421	Yes																	Stim. phase 1 vs. Stim. phase 5	3.876	1.461 to 6.292	Yes	0.0001	Yes		Stim. phase 1 vs. Stim. phase 5	6.126	2.25	3.876	0.885	38	38	6.195
	P value	0.0006	Yes					P30 vs. P60	>0.9999	No			P60	1e-05	Yes	P60	0.00186	Yes																	Stim. phase 2 vs. Stim. phase 3	-2.138	-4.554 to 0.2774	No	0.1112	No		Stim. phase 2 vs. Stim. phase 3	6.632	8.77	-2.138	0.885	38	38	3.417
	H value (Kruskal-Wallis statistic)	19.63						P30 vs. P120	0.6489	No			P120	0.419	No	P120	0.304	No																	Stim. phase 2 vs. Stim. phase 4	0.2711	-2.145 to 2.687	No	0.9981	No		Stim. phase 2 vs. Stim. phase 4	6.632	6.361	0.2711	0.885	38	38	0.4333
	Degrees of freedom (N groups -1)	4						P60 vs. P120	>0.9999	No																									Stim. phase 2 vs. Stim. phase 5	4.382	1.966 to 6.798	Yes	<0.0001	Yes		Stim. phase 2 vs. Stim. phase 5	6.632	2.25	4.382	0.885	38	38	7.002
												Females	Age	P value	Significant?	Age	P value	Significant?																	Stim. phase 3 vs. Stim. phase 4	2.409	-0.006282 to 4.825	No	0.051	No		Stim. phase 3 vs. Stim. phase 4	8.77	6.361	2.409	0.885	38	38	3.85
													P17	1	No	P17	1	No																	Stim. phase 3 vs. Stim. phase 5	6.52	4.104 to 8.936	Yes	<0.0001	Yes		Stim. phase 3 vs. Stim. phase 5	8.77	2.25	6.52	0.885	38	38	10.42
Comparison between Test day 1-Test day 2 responses			Mann-Whitney test (two-tailed)										P22	0.00095	Yes	P22	0.616	No																	Stim. phase 4 vs. Stim. phase 5	4.111	1.695 to 6.526	Yes	<0.0001	Yes		Stim. phase 4 vs. Stim. phase 5	6.361	2.25	4.111	0.885	38	38	6.569
Males	Age	P value	Mann-Whitney U value	Significant?									P30	0.0321	Yes	P30	0.0441	Yes
	P17	0.1213	22.5	No									P60	0.00017	Yes	P60	0.0259	Yes																	Freeze+Escape
	P22	0.0041	9	Yes									P120	0.0006	Yes	P120	0.0571	No																	Stim. phase 1 vs. Stim. phase 2	-0.9692	-2.996 to 1.057	No	0.6879	No		Stim. phase 1 vs. Stim. phase 2	5.926	6.895	-0.9692	0.7424	54	54	1.846
	P30	0.0279	73.5	Yes																															Stim. phase 1 vs. Stim. phase 3	-0.1261	-2.153 to 1.900	No	0.9998	No		Stim. phase 1 vs. Stim. phase 3	5.926	6.052	-0.1261	0.7424	54	54	0.2402
	P60	0.0157	32	Yes																															Stim. phase 1 vs. Stim. phase 4	-2.182	-4.209 to -0.1559	Yes	0.0274	Yes		Stim. phase 1 vs. Stim. phase 4	5.926	8.109	-2.182	0.7424	54	54	4.157
	P120	0.5586	62.5	No								Comparison between Male and Female response types within each age																							Stim. phase 1 vs. Stim. phase 5	3.234	1.208 to 5.261	Yes	0.0001	Yes		Stim. phase 1 vs. Stim. phase 5	5.926	2.692	3.234	0.7424	54	54	6.162
												Fisher's exact (with Monte Carlo simulation)																							Stim. phase 2 vs. Stim. phase 3	0.8431	-1.183 to 2.870	No	0.7876	No		Stim. phase 2 vs. Stim. phase 3	6.895	6.052	0.8431	0.7424	54	54	1.606
Females	Age	P value	Mann-Whitney U value	Significant?									All responses			"No response" omitted																			Stim. phase 2 vs. Stim. phase 4	-1.213	-3.240 to 0.8133	No	0.4755	No		Stim. phase 2 vs. Stim. phase 4	6.895	8.109	-1.213	0.7424	54	54	2.311
	P17	>0.9999	40.5	No									Age	P value	Significant?	Age	P value	Significant?																	Stim. phase 2 vs. Stim. phase 5	4.204	2.177 to 6.230	Yes	<0.0001	Yes		Stim. phase 2 vs. Stim. phase 5	6.895	2.692	4.204	0.7424	54	54	8.008
	P22	0.0004	6	Yes								Test day 1	P17	0.2949	No	P17	0.6737	No																	Stim. phase 3 vs. Stim. phase 4	-2.056	-4.083 to -0.02979	Yes	0.0448	Yes		Stim. phase 3 vs. Stim. phase 4	6.052	8.109	-2.056	0.7424	54	54	3.917
	P30	0.159	67.5	No									P22	0.2514	No	P22	0.1354	No																	Stim. phase 3 vs. Stim. phase 5	3.361	1.334 to 5.387	Yes	<0.0001	Yes		Stim. phase 3 vs. Stim. phase 5	6.052	2.692	3.361	0.7424	54	54	6.402
	P60	0.0103	44.5	Yes									P30	0.7806	No	P30	0.7871	No																	Stim. phase 4 vs. Stim. phase 5	5.417	3.390 to 7.443	Yes	<0.0001	Yes		Stim. phase 4 vs. Stim. phase 5	8.109	2.692	5.417	0.7424	54	54	10.32
	P120	0.007	34	Yes									P60	0.2784	No	P60	0.3543	No
													P120	0.0004998	Yes	P120	0.2319	No																	No response
Comparison between Male and Female responses																																			Stim. phase 1 vs. Stim. phase 2	-0.2221	-1.078 to 0.6334	No	0.9546	No		Stim. phase 1 vs. Stim. phase 2	6.621	6.843	-0.2221	0.3134	303	303	1.002
			Mann-Whitney test (two-tailed)									Test day 2	P17	1	No	P17	1	No																	Stim. phase 1 vs. Stim. phase 3	0.5206	-0.3349 to 1.376	No	0.4584	No		Stim. phase 1 vs. Stim. phase 3	6.621	6.1	0.5206	0.3134	303	303	2.349
Test day 1	Age	P value	Mann-Whitney U value	Significant?									P22	0.5422	No	P22	0.4443																		Stim. phase 1 vs. Stim. phase 4	-0.1577	-1.013 to 0.6978	No	0.9871	No		Stim. phase 1 vs. Stim. phase 4	6.621	6.779	-0.1577	0.3134	303	303	0.7114
	P17	0.2087	25.5	No									P30	0.01649	Yes	P30	0.03748	Yes																	Stim. phase 1 vs. Stim. phase 5	-0.00118	-0.8567 to 0.8543	No	>0.9999	No		Stim. phase 1 vs. Stim. phase 5	6.621	6.622	-0.00118	0.3134	303	303	0.005325
	P22	0.984	44.5	No									P60	0.01649	Yes	P60	0.01649	Yes																	Stim. phase 2 vs. Stim. phase 3	0.7427	-0.1128 to 1.598	No	0.124	No		Stim. phase 2 vs. Stim. phase 3	6.843	6.1	0.7427	0.3134	303	303	3.351
	P30	0.7141	103	No									P120	0.02199	Yes	P120	0.06497	No																	Stim. phase 2 vs. Stim. phase 4	0.06443	-0.7911 to 0.9199	No	0.9996	No		Stim. phase 2 vs. Stim. phase 4	6.843	6.779	0.06443	0.3134	303	303	0.2907
	P60	0.3856	67	No																															Stim. phase 2 vs. Stim. phase 5	0.2209	-0.6346 to 1.076	No	0.9554	No		Stim. phase 2 vs. Stim. phase 5	6.843	6.622	0.2209	0.3134	303	303	0.9968
	P120	0.0007	20	Yes																															Stim. phase 3 vs. Stim. phase 4	-0.6783	-1.534 to 0.1772	No	0.1937	No		Stim. phase 3 vs. Stim. phase 4	6.1	6.779	-0.6783	0.3134	303	303	3.061
												Comparison between Male and Female response types - ages and days combined																							Stim. phase 3 vs. Stim. phase 5	-0.5218	-1.377 to 0.3337	No	0.456	No		Stim. phase 3 vs. Stim. phase 5	6.1	6.622	-0.5218	0.3134	303	303	2.355
Test day 2	Age	P value	Mann-Whitney U value	Significant?											Number of responses (total)																				Stim. phase 4 vs. Stim. phase 5	0.1565	-0.6990 to 1.012	No	0.9874	No		Stim. phase 4 vs. Stim. phase 5	6.779	6.622	0.1565	0.3134	303	303	0.7061
	P17	>0.9999	36	No									Sex	Freeze	Escape	Freeze+Escape	No response
	P22	>0.9999	42	No								Values	Males	82	34	29	426
	P30	0.145	79.5	No									Females	102	33	49	399
	P60	0.1426	56	No																															2-way ANOVA summary
	P120	0.1182	49.5	No								Fisher's exact test	P value	0.1487	0.9	0.02599	0.02244		Comment																Comparison between velocities of different response types within each stimulus phase
													Significant?	No	No	Yes	Yes		*Females are more likely to exhibit "Freeze+Escape" response than males.																Source of Variation	% of total variation	P value	P value summary	Significant?
													Odds ratio	0.7909	1.055	0.5834	1.354		*Males are more likely to exhibit "No response" than females																Interaction	5.431	<0.0001	****	Yes
																																			slice range	2.997	<0.0001	****	Yes
Freeze response (Figure 1C)								Kruskal-Wallis ANOVA																											response type	4.369	<0.0001	****	Yes
Comparison between age groups - Test day 1		Descriptive statistics						Post-hoc analysis				Most frequent response per age within each sex
Males	Age	Median	Minimum	Maximum	Mean	Std. Error of Mean	N	Dunn's multiple comparisons test	Adjusted P Value	Significant?		Chi-square test Goodness of fit																							ANOVA table	SS (Type III)	DF	MS	F (DFn, DFd)	P value
	P17	0.2	0	0.5	0.1444	0.05556	9	P17 vs. P22	>0.9999	No		All responses																							Interaction	2341	12	195.1	F (12, 2565) = 13.11	P<0.0001
	P22	0.2	0	0.75	0.2611	0.07718	9	P17 vs. P30	>0.9999	No			Males						Females																slice range	1292	4	323	F (4, 2565) = 21.71	P<0.0001
	P30	0	0	0.4	0.06563	0.0312	16	P17 vs. P60	0.431	No		Test day 1	Age	Chi square statistic	P value	Significant?	Most common response		Age	Chi square statistic	P value	Significant?	Most common response												response type	1883	3	627.7	F (3, 2565) = 42.18	P<0.0001
	P60	0.4	0	0.8	0.3333	0.06195	12	P17 vs. P120	>0.9999	No			P17	71.9	<0.0001	Yes	No Response		P17	104.9	<0.0001	Yes	No Response												Residual	38168	2565	14.88
	P120	0.2	0	0.6	0.25	0.06093	12	P22 vs. P30	0.2265	No			P22	39.81	<0.0001	Yes	No Response		P22	39.04	<0.0001	Yes	No Response
								P22 vs. P60	>0.9999	No			P30	66.84	<0.0001	Yes	No Response		P30	46.23	<0.0001	Yes	No Response												Data summary
	Kruskal-Wallis ANOVA summary		Significant?					P22 vs. P120	>0.9999	No			P60	29.47	2e-05	Yes	No Response		P60	16.0571	0.001104	Yes	No Response												Number of columns (response type)	4
	P value	0.0061	Yes					P30 vs. P60	0.005	Yes			P120	78.4	<0.0001	Yes	No Response		P120	30.3231	1e-06	Yes	No Response												Number of rows (slice range)	5
	H value (Kruskal-Wallis statistic)	14.41						P30 vs. P120	0.1462	No																									Number of values	2585
	Degrees of freedom (N groups -1)	4						P60 vs. P120	>0.9999	No		Test day 2	Age						Age
													P17	112.24	<0.0001	Yes	No Response		P17	104.9	<0.0001	Yes	No Response														Tukey's multiple comparisons test
Females	Age	Median	Minimum	Maximum	Mean	Std. Error of Mean	N	Dunn's multiple comparisons test	Adjusted P Value	Significant?			P22	109.28	<0.0001	Yes	No Response		P22	117.61	<0.0001	Yes	No Response												Stim. phase 1	Predicted (LS) mean diff.	95.00% CI of diff.	Below threshold?	Adjusted P Value	Significant?		Test details	Predicted (LS) mean 1	Predicted (LS) mean 2	Predicted (LS) mean diff.	SE of diff.	N1	N2	q
	P17	0	0	0.2	0.04444	0.0294	9	P17 vs. P22	0.2101	No			P30	151.43	<0.0001	Yes	No Response		P30	87.14	<0.0001	Yes	No Response												Freeze vs. Escape	-0.09558	-1.938 to 1.747	No	0.9992	No		Freeze vs. Escape	6.031	6.126	-0.09558	0.7166	122	38	0.1886
	P22	0.2	0	0.6	0.2583	0.05014	10	P17 vs. P30	>0.9999	No			P60	92.133	<0.0001	Yes	No Response		P60	79.3714	<0.0001	Yes	No Response												Freeze vs. Freeze+Escape	0.1045	-1.516 to 1.725	No	0.9984	No		Freeze vs. Freeze+Escape	6.031	5.926	0.1045	0.6305	122	54	0.2343
	P30	0	0	0.4	0.09286	0.03664	14	P17 vs. P60	0.0088	Yes			P120	82.8	<0.0001	Yes	No Response		P120	62.375	<0.0001	Yes	No Response												Freeze vs. No response	-0.5901	-1.653 to 0.4732	No	0.4827	No		Freeze vs. No response	6.031	6.621	-0.5901	0.4136	122	303	2.018
	P60	0.4	0	0.6	0.3571	0.05211	14	P17 vs. P120	0.0006	Yes																									Escape vs. Freeze+Escape	0.2	-1.900 to 2.300	No	0.9948	No		Escape vs. Freeze+Escape	6.126	5.926	0.2	0.8168	38	54	0.3464
	P120	0.6	0	1	0.4923	0.08356	13	P22 vs. P30	0.6037	No																									Escape vs. No response	-0.4945	-2.201 to 1.212	No	0.8788	No		Escape vs. No response	6.126	6.621	-0.4945	0.6639	38	303	1.054
								P22 vs. P60	>0.9999	No		"No response" omitted																							Freeze+Escape vs. No response	-0.6946	-2.159 to 0.7702	No	0.6148	No		Freeze+Escape vs. No response	5.926	6.621	-0.6946	0.5698	54	303	1.724
	Kruskal-Wallis ANOVA summary		Significant?					P22 vs. P120	>0.9999	No			Males						Females
	P value	<0.0001	Yes					P30 vs. P60	0.0259	Yes		Test day 1	Age	Chi square statistic	P value	Significant?	Most common response		Age	Chi square statistic	P value	Significant?	Most common response												Stim. phase 2
	H value (Kruskal-Wallis statistic)	25.68						P30 vs. P120	0.0016	Yes			P17	7	0.018	Yes	Freeze		P17	0.5	1	No													Freeze vs. Escape	-0.3337	-2.176 to 1.509	No	0.9665	No		Freeze vs. Escape	6.298	6.632	-0.3337	0.7166	122	38	0.6585
	Degrees of freedom (N groups -1)	4						P60 vs. P120	>0.9999	No			P22	9.875	0.007173	Yes	Freeze		P22	10.33	0.005704	Yes	Freeze												Freeze vs. Freeze+Escape	-0.5974	-2.218 to 1.023	No	0.7792	No		Freeze vs. Freeze+Escape	6.298	6.895	-0.5974	0.6305	122	54	1.34
													P30	2.89	0.24	No			P30	2	0.37	No													Freeze vs. No response	-0.5449	-1.608 to 0.5184	No	0.5518	No		Freeze vs. No response	6.298	6.843	-0.5449	0.4136	122	303	1.863
Comparison between age groups - Test day 2		Descriptive statistics											P60	17.48	0.00016	Yes	Freeze		P60	12.5909	0.001845	Yes	Freeze												Escape vs. Freeze+Escape	-0.2637	-2.363 to 1.836	No	0.9884	No		Escape vs. Freeze+Escape	6.632	6.895	-0.2637	0.8168	38	54	0.4566
Males	Age	Median	Minimum	Maximum	Mean	Std. Error of Mean	N	Dunn's multiple comparisons test	Adjusted P Value	Significant?			P120	23.0588	1e-05	Yes	Freeze		P120	31.6	<0.0001	Yes	Freeze												Escape vs. No response	-0.2112	-1.918 to 1.495	No	0.9889	No		Escape vs. No response	6.632	6.843	-0.2112	0.6639	38	303	0.45
	P17	0	0	0.2	0.02222	0.02222	9	P17 vs. P22	>0.9999	No																									Freeze+Escape vs. No response	0.05248	-1.412 to 1.517	No	0.9997	No		Freeze+Escape vs. No response	6.895	6.843	0.05248	0.5698	54	303	0.1302
	P22	0	0	0.2	0.04444	0.0294	9	P17 vs. P30	>0.9999	No		Test day 2	Age						Age
	P30	0	0	0.4	0.075	0.03594	16	P17 vs. P60	>0.9999	No			P17	2	0.78	No			P17	0.5	1	No													Stim. phase 3
	P60	0	0	0.4	0.1	0.04606	12	P17 vs. P120	0.4054	No			P22	2	0.37	No			P22	8	0.018	Yes	Freeze												Freeze vs. Escape	-6.014	-7.856 to -4.171	Yes	<0.0001	Yes		Freeze vs. Escape	2.756	8.77	-6.014	0.7166	122	38	11.87
	P120	0.1	0	0.6	0.1667	0.05946	12	P22 vs. P30	>0.9999	No			P30	3.5	0.273	No			P30	4.53	0.104	No													Freeze vs. Freeze+Escape	-3.296	-4.917 to -1.675	Yes	<0.0001	Yes		Freeze vs. Freeze+Escape	2.756	6.052	-3.296	0.6305	122	54	7.393
								P22 vs. P60	>0.9999	No			P60	3.85	0.1744	No			P60	29.8261	<0.0001	Yes	Freeze												Freeze vs. No response	-3.344	-4.407 to -2.281	Yes	<0.0001	Yes		Freeze vs. No response	2.756	6.1	-3.344	0.4136	122	303	11.43
	Kruskal-Wallis ANOVA summary		Significant?					P22 vs. P120	>0.9999	No			P120	8.4	0.015	Yes	Freeze		P120	40.6923	<0.0001	Yes	Freeze												Escape vs. Freeze+Escape	2.718	0.6179 to 4.817	Yes	0.0049	Yes		Escape vs. Freeze+Escape	8.77	6.052	2.718	0.8168	38	54	4.705
	P value	0.2857	No					P30 vs. P60	>0.9999	No																									Escape vs. No response	2.67	0.9632 to 4.376	Yes	0.0003	Yes		Escape vs. No response	8.77	6.1	2.67	0.6639	38	303	5.687
	H value (Kruskal-Wallis statistic)	5.015						P30 vs. P120	>0.9999	No																									Freeze+Escape vs. No response	-0.04788	-1.513 to 1.417	No	0.9998	No		Freeze+Escape vs. No response	6.052	6.1	-0.04788	0.5698	54	303	0.1188
	Degrees of freedom (N groups -1)	4						P60 vs. P120	>0.9999	No		*NA/inf - unable to obtain value due to low counts/ multiple zero values
																																			Stim. phase 4
Females	Age	Median	Minimum	Maximum	Mean	Std. Error of Mean	N	Dunn's multiple comparisons test	Adjusted P Value	Significant?																									Freeze vs. Escape	-3.009	-4.851 to -1.167	Yes	0.0002	Yes		Freeze vs. Escape	3.352	6.361	-3.009	0.7166	122	38	5.938
	P17	0	0	0.2	0.04444	0.0294	9	P17 vs. P22	>0.9999	No																									Freeze vs. Freeze+Escape	-4.757	-6.378 to -3.136	Yes	<0.0001	Yes		Freeze vs. Freeze+Escape	3.352	8.109	-4.757	0.6305	122	54	10.67
	P22	0	0	0.2	0.08	0.03266	10	P17 vs. P30	>0.9999	No																									Freeze vs. No response	-3.427	-4.490 to -2.364	Yes	<0.0001	Yes		Freeze vs. No response	3.352	6.779	-3.427	0.4136	122	303	11.72
	P30	0	0	0.4	0.1143	0.04041	14	P17 vs. P60	0.0413	Yes																									Escape vs. Freeze+Escape	-1.748	-3.848 to 0.3517	No	0.1408	No		Escape vs. Freeze+Escape	6.361	8.109	-1.748	0.8168	38	54	3.027
	P60	0.3	0	0.6	0.2857	0.05433	14	P17 vs. P120	0.0039	Yes																									Escape vs. No response	-0.4179	-2.125 to 1.289	No	0.9226	No		Escape vs. No response	6.361	6.779	-0.4179	0.6639	38	303	0.8903
	P120	0.4	0	0.8	0.3731	0.06665	13	P22 vs. P30	>0.9999	No																									Freeze+Escape vs. No response	1.33	-0.1347 to 2.795	No	0.0906	No		Freeze+Escape vs. No response	8.109	6.779	1.33	0.5698	54	303	3.301
								P22 vs. P60	0.158	No
	Kruskal-Wallis ANOVA summary		Significant?					P22 vs. P120	0.0183	Yes																									Stim. phase 5
	P value	0.0003	Yes					P30 vs. P60	0.2672	No																									Freeze vs. Escape	1.877	0.03485 to 3.719	Yes	0.0439	Yes		Freeze vs. Escape	4.127	2.25	1.877	0.7166	122	38	3.704
	H value (Kruskal-Wallis statistic)	20.86						P30 vs. P120	0.0285	Yes																									Freeze vs. Freeze+Escape	1.435	-0.1857 to 3.056	No	0.1039	No		Freeze vs. Freeze+Escape	4.127	2.692	1.435	0.6305	122	54	3.219
	Degrees of freedom (N groups -1)	4						P60 vs. P120	>0.9999	No																									Freeze vs. No response	-2.495	-3.558 to -1.432	Yes	<0.0001	Yes		Freeze vs. No response	4.127	6.622	-2.495	0.4136	122	303	8.531
																																			Escape vs. Freeze+Escape	-0.442	-2.542 to 1.658	No	0.9489	No		Escape vs. Freeze+Escape	2.25	2.692	-0.442	0.8168	38	54	0.7652
																																			Escape vs. No response	-4.372	-6.079 to -2.666	Yes	<0.0001	Yes		Escape vs. No response	2.25	6.622	-4.372	0.6639	38	303	9.314
Comparison between Test day 1-Test day 2 responses			Mann-Whitney test (two-tailed)																																Freeze+Escape vs. No response	-3.93	-5.395 to -2.465	Yes	<0.0001	Yes		Freeze+Escape vs. No response	2.692	6.622	-3.93	0.5698	54	303	9.755
Males	Age	P value	Mann-Whitney U value	Significant?
	P17	0.1109	22	No
	P22	0.0256	15	Yes
	P30	>0.9999	127	No
	P60	0.011	29	Yes
	P120	0.3285	54.5	No
Females	Age	P value	Mann-Whitney U value	Significant?
	P17	>0.9999	40.5	No
	P22	0.012	17	Yes
	P30	0.8364	93	No
	P60	0.4344	79.5	No
	P120	0.2724	63	No
Comparison between Male and Female responses
			Mann-Whitney test (two-tailed)
Test day 1	Age	P value	Mann-Whitney U value	Significant?
	P17	0.2534	26	No
	P22	0.8403	42	No
	P30	0.5865	99.5	No
	P60	0.7505	78	No
	P120	0.0412	40.5	Yes
Test day 2	Age	P value	Mann-Whitney U value	Significant?
	P17	>0.9999	36	No
	P22	0.6285	37	No
	P30	0.4349	94	No
	P60	0.0215	41	Yes
	P120	0.0313	39.5	Yes
Escape response (Figure 1D)								Kruskal-Wallis ANOVA
Comparison between age groups - Test day 1		Descriptive statistics						Post-hoc analysis
Males	Age	Median	Minimum	Maximum	Mean	Std. Error of Mean	N	Dunn's multiple comparisons test	Adjusted P Value	Significant?
	P17	0	0	0.3333	0.05926	0.04074	9	P17 vs. P22	>0.9999	No
	P22	0	0	0.4	0.08889	0.04843	9	P17 vs. P30	0.8235	No
	P30	0.2	0	0.6	0.15	0.04282	16	P17 vs. P60	>0.9999	No
	P60	0	0	0.2	0.01667	0.01667	12	P17 vs. P120	>0.9999	No
	P120	0	0	0.2	0.01667	0.01667	12	P22 vs. P30	>0.9999	No
								P22 vs. P60	>0.9999	No
	Kruskal-Wallis ANOVA summary		Significant?					P22 vs. P120	>0.9999	No
	P value	0.0254	Yes					P30 vs. P60	0.05	Yes
	H value (Kruskal-Wallis statistic)	11.11						P30 vs. P120	0.05	Yes
	Degrees of freedom (N groups -1)	4						P60 vs. P120	>0.9999	No
Females	Age	Median	Minimum	Maximum	Mean	Std. Error of Mean	N	Dunn's multiple comparisons test	Adjusted P Value	Significant?
	P17	0	0	0.2	0.02222	0.02222	9	P17 vs. P22	>0.9999	No
	P22	0	0	0.2	0.02	0.02	10	P17 vs. P30	0.61	No
	P30	0	0	0.6	0.1321	0.05017	14	P17 vs. P60	>0.9999	No
	P60	0	0	0.6	0.08571	0.05012	14	P17 vs. P120	>0.9999	No
	P120	0	0	0.2	0.03077	0.02083	13	P22 vs. P30	0.4637	No
								P22 vs. P60	>0.9999	No
	Kruskal-Wallis ANOVA summary		Significant?					P22 vs. P120	>0.9999	No
	P value	0.2081	No					P30 vs. P60	>0.9999	No
	H value (Kruskal-Wallis statistic)	5.883						P30 vs. P120	0.6648	No
	Degrees of freedom (N groups -1)	4						P60 vs. P120	>0.9999	No
Comparison between age groups - Test day 2		Descriptive statistics
Males	Age	Median	Minimum	Maximum	Mean	Std. Error of Mean	N	Dunn's multiple comparisons test	Adjusted P Value	Significant?
	P17	0	0	0.2	0.04444	0.0294	9	P17 vs. P22	>0.9999	No
	P22	0	0	0.2	0.02222	0.02222	9	P17 vs. P30	>0.9999	No
	P30	0	0	0.2	0.0125	0.0125	16	P17 vs. P60	>0.9999	No
	P60	0	0	0.4	0.1	0.04606	12	P17 vs. P120	>0.9999	No
	P120	0	0	0.4	0.06667	0.03761	12	P22 vs. P30	>0.9999	No
								P22 vs. P60	>0.9999	No
	Kruskal-Wallis ANOVA summary		Significant?					P22 vs. P120	>0.9999	No
	P value	0.3596	No					P30 vs. P60	0.5722	No
	H value (Kruskal-Wallis statistic)	4.359						P30 vs. P120	>0.9999	No
	Degrees of freedom (N groups -1)	4						P60 vs. P120	>0.9999	No
Females	Age	Median	Minimum	Maximum	Mean	Std. Error of Mean	N	Dunn's multiple comparisons test	Adjusted P Value	Significant?
	P17	0	0	0.2	0.02222	0.02222	9	P17 vs. P22	>0.9999	No
	P22	0	0	0	0	0	10	P17 vs. P30	>0.9999	No
	P30	0	0	0.8	0.1286	0.06828	14	P17 vs. P60	>0.9999	No
	P60	0	0	0.2	0.02857	0.01941	14	P17 vs. P120	>0.9999	No
	P120	0	0	0.2	0.01538	0.01538	13	P22 vs. P30	0.3789	No
								P22 vs. P60	>0.9999	No
	Kruskal-Wallis ANOVA summary		Significant?					P22 vs. P120	>0.9999	No
	P value	0.2817	No					P30 vs. P60	>0.9999	No
	H value (Kruskal-Wallis statistic)	5.055						P30 vs. P120	0.95	No
	Degrees of freedom (N groups -1)	4						P60 vs. P120	>0.9999	No
Comparison between Test day 1-Test day 2 responses			Mann-Whitney test (two-tailed)
Males	Age	P value	Mann-Whitney U value	Significant?
	P17	>0.9999	39.5	No
	P22	0.4529	31	No
	P30	0.0048	63	Yes
	P60	0.205	53	No
	P120	0.4658	59.5	No
Females	Age	P value	Mann-Whitney U value	Significant?
	P17	>0.9999	40.5	No
	P22	>0.9999	45	No
	P30	0.5988	86.5	No
	P60	0.5281	89	No
	P120	>0.9999	78	No
Comparison between Male and Female responses
			Mann-Whitney test (two-tailed)
Test day 1	Age	P value	Mann-Whitney U value	Significant?
	P17	0.7353	35.5	No
	P22	0.2492	34	No
	P30	0.7217	103.5	No
	P60	0.4522	72	No
	P120	>0.9999	72.5	No
Test day 2	Age	P value	Mann-Whitney U value	Significant?
	P17	>0.9999	36	No
	P22	0.4737	40	No
	P30	0.1121	86	No
	P60	0.2478	66	No
	P120	0.2652	64	No
Freeze+Escape response (Figure 1E)								Kruskal-Wallis ANOVA
Comparison between age groups - Test day 1		Descriptive statistics						Post-hoc analysis
Males	Age	Median	Minimum	Maximum	Mean	Std. Error of Mean	N	Dunn's multiple comparisons test	Adjusted P Value	Significant?
	P17	0	0	0	0	0	9	P17 vs. P22	>0.9999	No
	P22	0	0	0.2	0.02222	0.02222	9	P17 vs. P30	0.2976	No
	P30	0	0	0.4	0.125	0.04425	16	P17 vs. P60	0.497	No
	P60	0	0	0.8	0.1667	0.08103	12	P17 vs. P120	>0.9999	No
	P120	0	0	0.2	0.01667	0.01667	12	P22 vs. P30	>0.9999	No
								P22 vs. P60	>0.9999	No
	Kruskal-Wallis ANOVA summary		Significant?					P22 vs. P120	>0.9999	No
	P value	0.0796	No					P30 vs. P60	>0.9999	No
	H value (Kruskal-Wallis statistic)	8.349						P30 vs. P120	0.5676	No
	Degrees of freedom (N groups -1)	4						P60 vs. P120	0.9221	No
Females	Age	Median	Minimum	Maximum	Mean	Std. Error of Mean	N	Dunn's multiple comparisons test	Adjusted P Value	Significant?
	P17	0	0	0.2	0.02222	0.02222	9	P17 vs. P22	>0.9999	No
	P22	0	0	0.4	0.1	0.05375	10	P17 vs. P30	0.506	No
	P30	0.1	0	0.6	0.175	0.05516	14	P17 vs. P60	0.4997	No
	P60	0.1	0	0.6	0.1857	0.061	14	P17 vs. P120	0.5621	No
	P120	0.2	0	0.6	0.1692	0.05475	13	P22 vs. P30	>0.9999	No
								P22 vs. P60	>0.9999	No
	Kruskal-Wallis ANOVA summary		Significant?					P22 vs. P120	>0.9999	No
	P value	0.2223	No					P30 vs. P60	>0.9999	No
	H value (Kruskal-Wallis statistic)	5.705						P30 vs. P120	>0.9999	No
	Degrees of freedom (N groups -1)	4						P60 vs. P120	>0.9999	No
Comparison between age groups - Test day 2		Descriptive statistics
Males	Age	Median	Minimum	Maximum	Mean	Std. Error of Mean	N	Dunn's multiple comparisons test	Adjusted P Value	Significant?
	P17	0	0	0	0	0	9	P17 vs. P22	>0.9999	No
	P22	0	0	0	0	0	9	P17 vs. P30	0.4903	No
	P30	0	0	0.4	0.0625	0.0301	16	P17 vs. P60	>0.9999	No
	P60	0	0	0.2	0.01667	0.01667	12	P17 vs. P120	>0.9999	No
	P120	0	0	0.2	0.01667	0.01667	12	P22 vs. P30	0.4903	No
								P22 vs. P60	>0.9999	No
	Kruskal-Wallis ANOVA summary		Significant?					P22 vs. P120	>0.9999	No
	P value	0.2069	No					P30 vs. P60	>0.9999	No
	H value (Kruskal-Wallis statistic)	5.899						P30 vs. P120	>0.9999	No
	Degrees of freedom (N groups -1)	4						P60 vs. P120	>0.9999	No
Females	Age	Median	Minimum	Maximum	Mean	Std. Error of Mean	N	Dunn's multiple comparisons test	Adjusted P Value	Significant?
	P17	0	0	0.2	0.02222	0.02222	9	P17 vs. P22	>0.9999	No
	P22	0	0	0	0	0	10	P17 vs. P30	>0.9999	No
	P30	0	0	0.2	0.02857	0.01941	14	P17 vs. P60	>0.9999	No
	P60	0	0	0.2	0.01429	0.01429	14	P17 vs. P120	>0.9999	No
	P120	0	0	0.2	0.01538	0.01538	13	P22 vs. P30	>0.9999	No
								P22 vs. P60	>0.9999	No
	Kruskal-Wallis ANOVA summary		Significant?					P22 vs. P120	>0.9999	No
	P value	0.799	No					P30 vs. P60	>0.9999	No
	H value (Kruskal-Wallis statistic)	1.654						P30 vs. P120	>0.9999	No
	Degrees of freedom (N groups -1)	4						P60 vs. P120	>0.9999	No
Comparison between Test day 1-Test day 2 responses			Mann-Whitney test (two-tailed)
Males	Age	P value	Mann-Whitney U value	Significant?
	P17	>0.9999	40.5	No
	P22	>0.9999	36	No
	P30	0.3708	107	No
	P60	0.1491	52.5	No
	P120	>0.9999	72	No
Females	Age	P value	Mann-Whitney U value	Significant?
	P17	>0.9999	40.5	No
	P22	0.2105	35	No
	P30	0.0278	58	Yes
	P60	0.0174	54	Yes
	P120	0.0195	44	Yes
Comparison between Male and Female responses
			Mann-Whitney test (two-tailed)
Test day 1	Age	P value	Mann-Whitney U value	Significant?
	P17	>0.9999	36	No
	P22	0.4427	35.5	No
	P30	0.5329	97	No
	P60	0.6177	74.5	No
	P120	0.0219	41	Yes
Test day 2	Age	P value	Mann-Whitney U value	Significant?
	P17	>0.9999	36	No
	P22	>0.9999	45	No
	P30	0.5637	99	No
	P60	>0.9999	83	No
	P120	>0.9999	77.5	No
[truncated: 19 more columns]

## Sheet: Figure S1
Related to	Figure S1
Figure S1A-D													Figure S1E-F												Figure S1G-J																Figure S1L
Percent responding - Total response (Figure S1A)													Average velocity during stimuli (Fig. S1E)												Average velocity during stimulus phases																Velocity during stimulus per response type
Descriptive statistics/Values			Test day 1		Test day 2				Percent respond Test day 1	Percent respond Test day 2			Descriptive statistics/Values		Test day 1					Test day 2					Descriptive statistics/Values
Males	Age	Sex	N respond Test day 1	N not respond Test day 1	N respond Test day 2	N not respond Test day 2	Total N						Males	Age	Mean	Std. error of mean	N	Median		Mean	Std. error of mean	N	Median				Test day 1 (Fig. S1G)						Test day 2 (Fig. S1H)								Males Test day 1
	P17	M	6	3	3	6	9		66.6667	33.3333				P17	5.83	0.4525	9	5.931		6.416	0.3457	9	6.495			Age		Mean	Std. Error of Mean	Number of values	Median			Mean	Std. Error of Mean	Number of values	Median				Descriptive statistics (values)					Response type
	P22	M	8	1	3	6	9		88.8889	33.3333				P22	4.52	0.4639	9	4.592		5.088	0.5406	9	5.16		Males	P17	Stim. Phase 1	6.981	0.7092	40	6.389		Stim. Phase 1	6.833	0.5777	44	5.743					Freeze				Escape
	P30	M	12	4	5	11	16		75	31.25				P30	5.768	0.4556	14	6.085		6.22	0.4637	14	6.434			P17	Stim. Phase 2	5.789	0.5131	40	5.65		Stim. Phase 2	6.828	0.5266	44	6.137				Stimulus phase	Mean	St. deviation	N	Std. error of mean	Mean	St. deviation	N	Std. error of mean
	P60	M	11	1	6	6	12		91.6667	50				P60	5.797	0.4029	9	5.297		6.962	0.5534	9	6.95			P17	Stim. Phase 3	5.057	0.4902	40	5.109		Stim. Phase 3	6.804	0.6314	44	6.507				1	5.82289	3.31624	47	0.483724	6.2147	4.4145	19	1.01276
	P120	M	10	2	7	5	12		83.3333	58.3333				P120	7.496	0.5509	10	6.997		7.065	0.4753	10	6.725			P17	Stim. Phase 4	5.361	0.5738	40	4.721		Stim. Phase 4	6.082	0.7532	44	3.796				2	5.96751	3.8139	47	0.556314	6.32507	4.1689	19	0.956411
Females	P17	F	4	5	4	5	9		44.4444	44.4444			Females	P17	6.014	0.3938	8	5.993		6.707	0.7866	8	6.401			P17	Stim. Phase 5	5.727	0.6441	40	4.816		Stim. Phase 5	5.307	0.5932	44	4.385				3	3.03986	2.66069	47	0.388101	7.38196	5.16597	19	1.18516
	P22	F	10	0	4	6	10		100	40				P22	4.443	0.3318	9	4.564		4.541	0.2192	9	4.299																		4	3.32498	4.29942	47	0.627135	6.17724	5.53878	19	1.27068
	P30	F	12	2	9	5	14		85.7143	64.2857				P30	6.774	0.3033	14	6.784		6.096	0.3342	14	5.866			P22	Stim. Phase 1	3.762	0.4216	39	3.342		Stim. Phase 1	4.794	0.7134	42	3.816				5	3.7411	3.93474	47	0.573942	2.76514	3.334	19	0.764873
	P60	F	14	0	13	1	14		100	92.8571				P60	6.191	0.3906	14	5.931		5.921	0.3333	13	5.744			P22	Stim. Phase 2	5.606	0.5531	39	5.591		Stim. Phase 2	4.709	0.5231	42	4.206				2-way ANOVA summary
	P120	F	12	1	12	1	13		92.3077	92.3077				P120	6.475	0.3997	13	6.404		6.426	0.2919	13	6.148			P22	Stim. Phase 3	4.648	0.6572	39	3.864		Stim. Phase 3	5.103	0.5555	42	4.659				Comparison between stimulus phases (time) within each response type
																										P22	Stim. Phase 4	4.457	0.5757	39	3.8		Stim. Phase 4	4.727	0.4846	42	3.97				Source of Variation	% of total variation	P value	P value summary	Significant?
																										P22	Stim. Phase 5	4.182	0.5115	39	3.686		Stim. Phase 5	6.037	0.7383	42	4.382				Interaction	5.313	<0.0001	****	Yes
Comparison between age groups within each sex													Comparison between age groups within each sex																												slice range	2.717	<0.0001	****	Yes
Fisher's exact (with Monte Carlo simulation)													one-way ANOVA						Post-hoc analysis							P30	Stim. Phase 1	5.765	0.4071	66	5.729		Stim. Phase 1	5.604	0.3944	69	5.286				response type	4.976	<0.0001	****	Yes
	P value	Significant?											Test day 1	ANOVA summary					Tukey's multiple comparisons test	Adjusted P Value	Significant?					P30	Stim. Phase 2	5.752	0.3774	66	5.066		Stim. Phase 2	7.198	0.4567	69	7.159
Males Test day 1	0.647676	No											Males	F	4.619				P17 vs. P22	0.3737	No					P30	Stim. Phase 3	5.994	0.4909	66	5.29		Stim. Phase 3	5.94	0.4307	69	5.264				ANOVA table	SS (Type III)	DF	MS	F (DFn, DFd)	P value
Males Test day 2	0.607196	No												P value	0.0032				P17 vs. P30	>0.9999	No					P30	Stim. Phase 4	6.068	0.5038	66	5.613		Stim. Phase 4	6.304	0.4409	69	6.241				Interaction	947.5	12	78.96	F (12, 1175) = 5.851	P<0.0001
														P value summary	**				P17 vs. P60	>0.9999	No					P30	Stim. Phase 5	5.033	0.4452	66	4.664		Stim. Phase 5	6.225	0.3853	69	6.041				slice range	484.6	4	121.2	F (4, 1175) = 8.979	P<0.0001
Females Test day 1	0.0009995	Yes												Significant diff. among means (P < 0.05)?	Yes				P17 vs. P120	0.1402	No																				response type	887.4	3	295.8	F (3, 1175) = 21.92	P<0.0001
Females Test day 2	0.00649675	Yes												R squared	0.2866				P22 vs. P30	0.3244	No					P60	Stim. Phase 1	7.054	0.5638	45	6.746		Stim. Phase 1	7.548	0.5226	44	7.673				Residual	15855	1175	13.49
														Degrees of freedom (N groups -1)	4				P22 vs. P60	0.3996	No					P60	Stim. Phase 2	7.364	0.5694	45	7.053		Stim. Phase 2	6.247	0.4683	44	6.38
																			P22 vs. P120	0.001	Yes					P60	Stim. Phase 3	5.662	0.5898	45	4.76		Stim. Phase 3	6.684	0.5971	44	6.539				Data summary
Comparison between redponders on Test day 1-Test day 2 within each sex and age																			P30 vs. P60	>0.9999	No					P60	Stim. Phase 4	4.722	0.6954	45	2.906		Stim. Phase 4	7.094	0.6298	44	7.207				Number of columns (response type)	4
Fisher's exact test																			P30 vs. P120	0.0638	No					P60	Stim. Phase 5	4.216	0.6003	45	4.342		Stim. Phase 5	7.356	0.6595	44	6.352				Number of rows (slice range)	5
																			P60 vs. P120	0.1272	No																				Number of values	1195
Males	Age	Odds ratio	P value	Significant?																						P120	Stim. Phase 1	7.473	0.381	49	7.379		Stim. Phase 1	6.443	0.4617	49	6.256						Tukey's multiple comparisons test
	P17	3.6796	0.3469	No															Post-hoc analysis							P120	Stim. Phase 2	7.456	0.477	49	7.228		Stim. Phase 2	7.121	0.4523	49	7.194				Freeze	Predicted (LS) mean diff.	95.00% CI of diff.	Below threshold?	Adjusted P Value	Significant?		Test details	Predicted (LS) mean 1
	P22	13.2539	0.0498	Yes										ANOVA summary					Tukey's multiple comparisons test	Adjusted P Value	Significant?					P120	Stim. Phase 3	6.587	0.4837	49	6.312		Stim. Phase 3	6.674	0.4469	49	6.818				Stim. phase 1 vs. Stim. phase 2	-0.1446	-2.215 to 1.926	No	0.9997	No		Stim. phase 1 vs. Stim. phase 2	5.823
	P30	6.1663	0.032	Yes									Females	F	5.094				P17 vs. P22	0.0975	No					P120	Stim. Phase 4	8.117	0.6447	49	9.324		Stim. Phase 4	7.497	0.4129	49	7.872				Stim. phase 1 vs. Stim. phase 3	2.783	0.7128 to 4.853	Yes	0.0023	Yes		Stim. phase 1 vs. Stim. phase 3	5.823
	P60	9.9106	0.0686	No										P value	0.0015				P17 vs. P30	0.6641	No					P120	Stim. Phase 5	7.932	0.6183	49	8.273		Stim. Phase 5	7.137	0.4778	49	7.014				Stim. phase 1 vs. Stim. phase 4	2.498	0.4277 to 4.568	Yes	0.0089	Yes		Stim. phase 1 vs. Stim. phase 4	5.823
	P120	3.3828	0.3707	No										P value summary	**				P17 vs. P60	0.9979	No																				Stim. phase 1 vs. Stim. phase 5	2.082	0.01159 to 4.152	Yes	0.0479	Yes		Stim. phase 1 vs. Stim. phase 5	5.823
Females	P17	1	1	No										Significant diff. among means (P < 0.05)?	Yes				P17 vs. P120	0.928	No						Test day 1 (Fig. S1I)						Test day 2 (Fig. S1J)								Stim. phase 2 vs. Stim. phase 3	2.928	0.8575 to 4.998	Yes	0.0011	Yes		Stim. phase 2 vs. Stim. phase 3	5.968
	P22	inf	0.0108	Yes										R squared	0.2777				P22 vs. P30	0.0007	Yes				Females			Mean	Std. Error of Mean	Number of values	Median			Mean	Std. Error of Mean	Number of values	Median				Stim. phase 2 vs. Stim. phase 4	2.643	0.5723 to 4.713	Yes	0.0046	Yes		Stim. phase 2 vs. Stim. phase 4	5.968
	P30	3.1921	0.3845	No										Degrees of freedom (N groups -1)	4				P22 vs. P60	0.0183	Yes					P17	Stim. Phase 1	6.177	0.68	40	5.241		Stim. Phase 1	7.928	0.9383	40	7.256				Stim. phase 2 vs. Stim. phase 5	2.226	0.1562 to 4.297	Yes	0.0278	Yes		Stim. phase 2 vs. Stim. phase 5	5.968
	P60	inf	1	No															P22 vs. P120	0.0048	Yes					P17	Stim. Phase 2	6.595	0.5567	40	6.458		Stim. Phase 2	5.996	0.6264	40	5.682				Stim. phase 3 vs. Stim. phase 4	-0.2851	-2.355 to 1.785	No	0.9957	No		Stim. phase 3 vs. Stim. phase 4	3.04
	P120	1	1	No															P30 vs. P60	0.7445	No					P17	Stim. Phase 3	5.37	0.556	40	5.447		Stim. Phase 3	7.053	0.8237	40	5.857				Stim. phase 3 vs. Stim. phase 5	-0.7012	-2.771 to 1.369	No	0.8871	No		Stim. phase 3 vs. Stim. phase 5	3.04
																			P30 vs. P120	0.9729	No					P17	Stim. Phase 4	6.048	0.7775	40	5.353		Stim. Phase 4	6.439	0.8764	40	4.913				Stim. phase 4 vs. Stim. phase 5	-0.4161	-2.486 to 1.654	No	0.982	No		Stim. phase 4 vs. Stim. phase 5	3.325
																			P60 vs. P120	0.9776	No					P17	Stim. Phase 5	5.892	0.8755	40	3.941		Stim. Phase 5	6.334	0.8334	40	4.763
Comparison between Male and Female responders within each age and Test day																																									Escape
Fisher's exact test																										P22	Stim. Phase 1	3.973	0.4208	44	3.437		Stim. Phase 1	4.325	0.4153	44	4.029				Stim. phase 1 vs. Stim. phase 2	-0.1104	-3.366 to 3.146	No	>0.9999	No		Stim. phase 1 vs. Stim. phase 2	6.215
	Age	Odds ratio	P value	Significant?									one-way ANOVA						Post-hoc analysis							P22	Stim. Phase 2	4.851	0.4586	44	4.732		Stim. Phase 2	4.055	0.3656	44	3.898				Stim. phase 1 vs. Stim. phase 3	-1.167	-4.423 to 2.089	No	0.8646	No		Stim. phase 1 vs. Stim. phase 3	6.215
Test day 1	P17	2.37182	0.637186	No									Test day 2	ANOVA summary					Tukey's multiple comparisons test	Adjusted P Value	Significant?					P22	Stim. Phase 3	4.023	0.5575	44	2.675		Stim. Phase 3	4.284	0.3681	44	4.111				Stim. phase 1 vs. Stim. phase 4	0.03745	-3.219 to 3.293	No	>0.9999	No		Stim. phase 1 vs. Stim. phase 4	6.215
	P22	0	0.473684	No									Males	F	2.39				P17 vs. P22	0.3785	No					P22	Stim. Phase 4	5.531	0.7029	44	4.871		Stim. Phase 4	5.219	0.4894	44	4.442				Stim. phase 1 vs. Stim. phase 5	3.45	0.1936 to 6.706	Yes	0.0316	Yes		Stim. phase 1 vs. Stim. phase 5	6.215
	P30	0.511464	0.656705	No										P value	0.0645				P17 vs. P30	0.9983	No					P22	Stim. Phase 5	3.792	0.5456	44	3.237		Stim. Phase 5	4.865	0.3769	44	4.612				Stim. phase 2 vs. Stim. phase 3	-1.057	-4.313 to 2.199	No	0.9018	No		Stim. phase 2 vs. Stim. phase 3	6.325
	P60	0	0.461539	No										P value summary	ns				P17 vs. P60	0.9448	No																				Stim. phase 2 vs. Stim. phase 4	0.1478	-3.108 to 3.404	No	>0.9999	No		Stim. phase 2 vs. Stim. phase 4	6.325
	P120	0.431292	0.593043	No										Significant diff. among means (P < 0.05)?	No				P17 vs. P120	0.8925	No					P30	Stim. Phase 1	6.991	0.5316	65	5.607		Stim. Phase 1	6.534	0.4505	69	6.013				Stim. phase 2 vs. Stim. phase 5	3.56	0.3039 to 6.816	Yes	0.024	Yes		Stim. phase 2 vs. Stim. phase 5	6.325
Test day 2	P17	0.641679	1	No										R squared	0.1721				P22 vs. P30	0.4412	No					P30	Stim. Phase 2	7.88	0.4224	65	7.569		Stim. Phase 2	6.581	0.4539	69	5.658				Stim. phase 3 vs. Stim. phase 4	1.205	-2.051 to 4.461	No	0.8505	No		Stim. phase 3 vs. Stim. phase 4	7.382
	P22	0.761455	1	No										Degrees of freedom (N groups -1)	4				P22 vs. P60	0.0955	No					P30	Stim. Phase 3	6.471	0.535	65	6.064		Stim. Phase 3	5.86	0.4951	69	5.108				Stim. phase 3 vs. Stim. phase 5	4.617	1.361 to 7.873	Yes	0.0011	Yes		Stim. phase 3 vs. Stim. phase 5	7.382
	P30	0.265373	0.141388	No															P22 vs. P120	0.0592	No					P30	Stim. Phase 4	6.952	0.608	65	6.226		Stim. Phase 4	6.635	0.493	69	5.757				Stim. phase 4 vs. Stim. phase 5	3.412	0.1561 to 6.668	Yes	0.0346	Yes		Stim. phase 4 vs. Stim. phase 5	6.177
	P60	0.0856017	0.026087	Yes															P30 vs. P60	0.7966	No					P30	Stim. Phase 5	5.649	0.5637	65	4.625		Stim. Phase 5	4.706	0.3755	69	4.309
	P120	0.127269	0.0730435	No															P30 vs. P120	0.6847	No																				Freeze+Escape
																			P60 vs. P120	0.9999	No					P60	Stim. Phase 1	6.723	0.4678	67	6.53		Stim. Phase 1	6.729	0.5101	61	5.897				Stim. phase 1 vs. Stim. phase 2	-0.8137	-4.362 to 2.734	No	0.9708	No		Stim. phase 1 vs. Stim. phase 2	4.426
																										P60	Stim. Phase 2	7.04	0.4506	67	6.703		Stim. Phase 2	6.726	0.4384	61	6.428				Stim. phase 1 vs. Stim. phase 3	-4.219	-7.767 to -0.6705	Yes	0.0105	Yes		Stim. phase 1 vs. Stim. phase 3	4.426
																			Post-hoc analysis							P60	Stim. Phase 3	5.246	0.4398	67	4.727		Stim. Phase 3	4.706	0.4438	61	4.223				Stim. phase 1 vs. Stim. phase 4	-0.8305	-4.379 to 2.718	No	0.9686	No		Stim. phase 1 vs. Stim. phase 4	4.426
Percent responding - Freeze response (Figure S1B)														ANOVA summary					Tukey's multiple comparisons test	Adjusted P Value	Significant?					P60	Stim. Phase 4	6.677	0.6303	67	5.861		Stim. Phase 4	5.799	0.5109	61	5.349				Stim. phase 1 vs. Stim. phase 5	3.022	-0.5263 to 6.570	No	0.1371	No		Stim. phase 1 vs. Stim. phase 5	4.426
Descriptive statistics/Values			Test day 1		Test day 2				Percent respond Test day 1	Percent respond Test day 2			Females	F	3.75				P17 vs. P22	0.0107	Yes					P60	Stim. Phase 5	4.402	0.5514	67	3.376		Stim. Phase 5	5.864	0.465	61	5.288				Stim. phase 2 vs. Stim. phase 3	-3.405	-6.953 to 0.1432	No	0.0671	No		Stim. phase 2 vs. Stim. phase 3	5.24
Males	Age	Sex	N respond Test day 1	N not respond Test day 1	N respond Test day 2	N not respond Test day 2	Total N							P value	0.0094				P17 vs. P30	0.8295	No																				Stim. phase 2 vs. Stim. phase 4	-0.0168	-3.565 to 3.531	No	>0.9999	No		Stim. phase 2 vs. Stim. phase 4	5.24
	P17	M	5	4	1	8	9		55.5556	11.1111				P value summary	**				P17 vs. P60	0.6696	No					P120	Stim. Phase 1	7.707	0.488	62	7.252		Stim. Phase 1	6.728	0.4817	63	6.771				Stim. phase 2 vs. Stim. phase 5	3.836	0.2874 to 7.384	Yes	0.0265	Yes		Stim. phase 2 vs. Stim. phase 5	5.24
	P22	M	7	2	2	7	9		77.7778	22.2222				Significant diff. among means (P < 0.05)?	Yes				P17 vs. P120	0.9891	No					P120	Stim. Phase 2	7.716	0.4169	62	7.74		Stim. Phase 2	7.048	0.3743	63	7.101				Stim. phase 3 vs. Stim. phase 4	3.388	-0.1601 to 6.936	No	0.0694	No		Stim. phase 3 vs. Stim. phase 4	8.645
	P30	M	4	12	4	12	16		25	25				R squared	0.2239				P22 vs. P30	0.0556	No					P120	Stim. Phase 3	5.228	0.5209	62	4.45		Stim. Phase 3	5.201	0.4547	63	4.971				Stim. phase 3 vs. Stim. phase 5	7.24	3.692 to 10.79	Yes	<0.0001	Yes		Stim. phase 3 vs. Stim. phase 5	8.645
	P60	M	10	2	4	8	12		83.3333	33.3333				Degrees of freedom (N groups -1)	4				P22 vs. P60	0.1232	No					P120	Stim. Phase 4	5.789	0.5823	62	5.326		Stim. Phase 4	6.841	0.4826	63	6.638				Stim. phase 4 vs. Stim. phase 5	3.852	0.3042 to 7.400	Yes	0.0255	Yes		Stim. phase 4 vs. Stim. phase 5	5.256
	P120	M	9	3	6	6	12		75	50									P22 vs. P120	0.0136	Yes					P120	Stim. Phase 5	6.021	0.5561	62	5.54		Stim. Phase 5	6.309	0.3959	63	6.182
Females	P17	F	2	7	2	7	9		22.2222	22.2222									P30 vs. P60	0.9967	No																				No response
	P22	F	9	1	4	6	10		90	40									P30 vs. P120	0.965	No																				Stim. phase 1 vs. Stim. phase 2	-0.09262	-1.225 to 1.040	No	0.9994	No		Stim. phase 1 vs. Stim. phase 2	6.545
	P30	F	5	9	6	8	14		35.7143	42.8571									P60 vs. P120	0.8606	No				Comparison of velocity between stimulus phases within age, sex, and testing day																Stim. phase 1 vs. Stim. phase 3	0.5878	-0.5449 to 1.721	No	0.6162	No		Stim. phase 1 vs. Stim. phase 3	6.545
	P60	F	13	1	11	3	14		92.8571	78.5714															Kruskal-Wallis ANOVA																Stim. phase 1 vs. Stim. phase 4	-0.08713	-1.220 to 1.046	No	0.9996	No		Stim. phase 1 vs. Stim. phase 4	6.545
	P120	F	11	2	11	2	13		84.6154	84.6154																															Stim. phase 1 vs. Stim. phase 5	-0.1556	-1.288 to 0.9771	No	0.9958	No		Stim. phase 1 vs. Stim. phase 5	6.545
													Comparison between Test day 1-Test day 2 velocity			t-test (two-tailed)									Males Test day 1							Males Test day 2									Stim. phase 2 vs. Stim. phase 3	0.6804	-0.4522 to 1.813	No	0.4712	No		Stim. phase 2 vs. Stim. phase 3	6.637
													Males	Age	P value	t, df	Significant?																								Stim. phase 2 vs. Stim. phase 4	0.005486	-1.127 to 1.138	No	>0.9999	No		Stim. phase 2 vs. Stim. phase 4	6.637
Comparison between age groups within each sex														P17	0.3187	t=1.029, df=16	No								P17	Kruskal-Wallis ANOVA summary		Post-hoc analysis				P17	Kruskal-Wallis ANOVA summary		Post-hoc analysis						Stim. phase 2 vs. Stim. phase 5	-0.06296	-1.196 to 1.070	No	0.9999	No		Stim. phase 2 vs. Stim. phase 5	6.637
Fisher's exact (with Monte Carlo simulation)														P22	0.4374	t=0.7965, df=16	No									P value	0.3845	Dunn's multiple comparisons test	Adjusted P Value	Significant?			P value	0.0728	Dunn's multiple comparisons test	Adjusted P Value	Significant?				Stim. phase 3 vs. Stim. phase 4	-0.675	-1.808 to 0.4577	No	0.4797	No		Stim. phase 3 vs. Stim. phase 4	5.957
	P value	Significant?												P30	0.493	t=0.6953, df=26	No									H value (Kruskal-Wallis statistic)	4.162	Stim. phase 1 vs. Stim. phase 2	>0.9999	No			H value (Kruskal-Wallis statistic)	8.57	Stim. phase 1 vs. Stim. phase 2	>0.9999	No				Stim. phase 3 vs. Stim. phase 5	-0.7434	-1.876 to 0.3893	No	0.378	No		Stim. phase 3 vs. Stim. phase 5	5.957
Males Test day 1	0.0089955	Yes												P60	0.1082	t=1.702, df=16	No									Degrees of freedom (N groups -1)	4	Stim. phase 1 vs. Stim. phase 3	0.7242	No			Degrees of freedom (N groups -1)	4	Stim. phase 1 vs. Stim. phase 3	>0.9999	No				Stim. phase 4 vs. Stim. phase 5	-0.06845	-1.201 to 1.064	No	0.9998	No		Stim. phase 4 vs. Stim. phase 5	6.632
Males Test day 2	0.3993	No												P120	0.5609	t=0.5924, df=18	No									Significant?	No	Stim. phase 1 vs. Stim. phase 4	>0.9999	No			Significant?	No	Stim. phase 1 vs. Stim. phase 4	0.9011	No
																												Stim. phase 1 vs. Stim. phase 5	>0.9999	No					Stim. phase 1 vs. Stim. phase 5	0.3973	No
Females Test day 1	0.00049975	Yes											Females	Age			Significant?											Stim. phase 2 vs. Stim. phase 3	>0.9999	No					Stim. phase 2 vs. Stim. phase 3	>0.9999	No
Females Test day 2	0.0069965	Yes												P17	0.4442	t=0.7873, df=14	No											Stim. phase 2 vs. Stim. phase 4	>0.9999	No					Stim. phase 2 vs. Stim. phase 4	0.6472	No				2-way ANOVA summary
														P22	0.8085	t=0.2464, df=16	No											Stim. phase 2 vs. Stim. phase 5	>0.9999	No					Stim. phase 2 vs. Stim. phase 5	0.2718	No				Comparison between velocities of different response types within each stimulus phase
														P30	0.1451	t=1.502, df=26	No											Stim. phase 3 vs. Stim. phase 4	>0.9999	No					Stim. phase 3 vs. Stim. phase 4	>0.9999	No				Source of Variation	% of total variation	P value	P value summary	Significant?
Comparison between redponders on Test day 1-Test day 2 within each sex and age														P60	0.6061	t=0.5223, df=25	No											Stim. phase 3 vs. Stim. phase 5	>0.9999	No					Stim. phase 3 vs. Stim. phase 5	0.6256	No				Interaction	5.313	<0.0001	****	Yes
Fisher's exact test														P120	0.9226	t=0.09825, df=24	No											Stim. phase 4 vs. Stim. phase 5	>0.9999	No					Stim. phase 4 vs. Stim. phase 5	>0.9999	No				slice range	2.717	<0.0001	****	Yes
																																									response type	4.976	<0.0001	****	Yes
Males	Age	Odds ratio	P value	Significant?									Comparison between Male and Female velocity												P22	Kruskal-Wallis ANOVA summary		Post-hoc analysis				P22	Kruskal-Wallis ANOVA summary		Post-hoc analysis
	P17	8.6913	0.1312	No												t-test (two-tailed)										P value	0.1599	Dunn's multiple comparisons test	Adjusted P Value	Significant?			P value	0.6431	Dunn's multiple comparisons test	Adjusted P Value	Significant?				ANOVA table	SS (Type III)	DF	MS	F (DFn, DFd)	P value
	P22	10.2381	0.0567	No									Day 1	Age	P value	t, df	Significant?									H value (Kruskal-Wallis statistic)	6.579	Stim. phase 1 vs. Stim. phase 2	0.1678	No			H value (Kruskal-Wallis statistic)	2.509	Stim. phase 1 vs. Stim. phase 2	>0.9999	No				Interaction	947.5	12	78.96	F (12, 1175) = 5.851	P<0.0001
	P30	1	1	No										P17	0.7659	t=0.3032, df=15	No									Degrees of freedom (N groups -1)	4	Stim. phase 1 vs. Stim. phase 3	>0.9999	No			Degrees of freedom (N groups -1)	4	Stim. phase 1 vs. Stim. phase 3	>0.9999	No				slice range	484.6	4	121.2	F (4, 1175) = 8.979	P<0.0001
	P60	8.9137	0.0361	Yes										P22	0.8941	t=0.1353, df=16	No									Significant?	No	Stim. phase 1 vs. Stim. phase 4	>0.9999	No			Significant?	No	Stim. phase 1 vs. Stim. phase 4	>0.9999	No				response type	887.4	3	295.8	F (3, 1175) = 21.92	P<0.0001
	P120	2.8606	0.4003	No										P30	0.0773	t=1.839, df=26	No											Stim. phase 1 vs. Stim. phase 5	>0.9999	No					Stim. phase 1 vs. Stim. phase 5	>0.9999	No				Residual	15855	1175	13.49
Females	P17	1	1	No										P60	0.5087	t=0.6723, df=21	No											Stim. phase 2 vs. Stim. phase 3	>0.9999	No					Stim. phase 2 vs. Stim. phase 3	>0.9999	No
	P22	0.0573	11.6367	No										P120	0.1388	t=1.539, df=21	No											Stim. phase 2 vs. Stim. phase 4	0.8266	No					Stim. phase 2 vs. Stim. phase 4	>0.9999	No				Data summary
	P30	1	0.7488	No																								Stim. phase 2 vs. Stim. phase 5	0.5434	No					Stim. phase 2 vs. Stim. phase 5	>0.9999	No				Number of columns (response type)	4
	P60	0.5956	3.3958	No									Day 2	Age			Significant?											Stim. phase 3 vs. Stim. phase 4	>0.9999	No					Stim. phase 3 vs. Stim. phase 4	>0.9999	No				Number of rows (slice range)	5
	P120	1	1	No										P17	0.7296	t=0.3521, df=15	No											Stim. phase 3 vs. Stim. phase 5	>0.9999	No					Stim. phase 3 vs. Stim. phase 5	>0.9999	No				Number of values	1195
														P22	0.3628	t=0.9368, df=16	No											Stim. phase 4 vs. Stim. phase 5	>0.9999	No					Stim. phase 4 vs. Stim. phase 5	>0.9999	No
														P30	0.8309	t=0.2158, df=26	No																										Tukey's multiple comparisons test
Comparison between Male and Female responders within each age and Test day														P60	0.1025	t=1.711, df=20	No								P30	Kruskal-Wallis ANOVA summary		Post-hoc analysis				P30	Kruskal-Wallis ANOVA summary		Post-hoc analysis						Stim. phase 1	Predicted (LS) mean diff.	95.00% CI of diff.	Below threshold?	Adjusted P Value	Significant?		Test details	Predicted (LS) mean 1
Fisher's exact test														P120	0.2438	t=1.199, df=21	No									P value	0.6106	Dunn's multiple comparisons test	Adjusted P Value	Significant?			P value	0.0995	Dunn's multiple comparisons test	Adjusted P Value	Significant?				Freeze vs. Escape	-0.3918	-2.961 to 2.177	No	0.9795	No		Freeze vs. Escape	5.823
	Age	Odds ratio	P value	Significant?																						H value (Kruskal-Wallis statistic)	2.692	Stim. phase 1 vs. Stim. phase 2	>0.9999	No			H value (Kruskal-Wallis statistic)	7.792	Stim. phase 1 vs. Stim. phase 2	0.0975	No				Freeze vs. Freeze+Escape	1.397	-1.338 to 4.132	No	0.5542	No		Freeze vs. Freeze+Escape	5.823
Test day 1	P17	4.00619	0.334842	No																						Degrees of freedom (N groups -1)	4	Stim. phase 1 vs. Stim. phase 3	>0.9999	No			Degrees of freedom (N groups -1)	4	Stim. phase 1 vs. Stim. phase 3	>0.9999	No				Freeze vs. No response	-0.7219	-2.293 to 0.8495	No	0.6384	No		Freeze vs. No response	5.823
	P22	0.408624	0.582043	No																						Significant?	No	Stim. phase 1 vs. Stim. phase 4	>0.9999	No			Significant?	No	Stim. phase 1 vs. Stim. phase 4	>0.9999	No				Escape vs. Freeze+Escape	1.789	-1.418 to 4.995	No	0.4776	No		Escape vs. Freeze+Escape	6.215
	P30	0.61045	0.694393	No									Total distance during stimuli (Fig. S1F)															Stim. phase 1 vs. Stim. phase 5	>0.9999	No					Stim. phase 1 vs. Stim. phase 5	>0.9999	No				Escape vs. No response	-0.3301	-2.626 to 1.965	No	0.9827	No		Escape vs. No response	6.215
	P60	0.398924	0.58	No									Descriptive statistics/Values		Test day 1					Test day 2								Stim. phase 2 vs. Stim. phase 3	>0.9999	No					Stim. phase 2 vs. Stim. phase 3	0.3076	No				Freeze+Escape vs. No response	-2.119	-4.599 to 0.3612	No	0.1244	No		Freeze+Escape vs. No response	4.426
	P120	0.558917	0.644721	No									Males	Age	Mean	Std. error of mean	N	Median		Mean	Std. error of mean	N	Median					Stim. phase 2 vs. Stim. phase 4	>0.9999	No					Stim. phase 2 vs. Stim. phase 4	>0.9999	No
Test day 2	P17	0.457739	1	No										P17	231.9	26.14	9	237.9		277	12.15	9	287.1					Stim. phase 2 vs. Stim. phase 5	>0.9999	No					Stim. phase 2 vs. Stim. phase 5	>0.9999	No				Stim. phase 2
	P22	0.448226	0.628483	No										P22	176	19.06	9	167.6		210.9	23.99	9	207.1					Stim. phase 3 vs. Stim. phase 4	>0.9999	No					Stim. phase 3 vs. Stim. phase 4	>0.9999	No				Freeze vs. Escape	-0.3576	-2.927 to 2.212	No	0.9843	No		Freeze vs. Escape	5.968
	P30	0.442146	0.442146	No										P30	244.5	19.24	14	266.3		280.4	22.34	14	294.2					Stim. phase 3 vs. Stim. phase 5	>0.9999	No					Stim. phase 3 vs. Stim. phase 5	>0.9999	No				Freeze vs. Freeze+Escape	0.7279	-2.007 to 3.463	No	0.903	No		Freeze vs. Freeze+Escape	5.968
	P60	0.0447368	0.0447368	Yes										P60	258.9	17.96	9	236.6		305.2	26.39	9	307.5					Stim. phase 4 vs. Stim. phase 5	>0.9999	No					Stim. phase 4 vs. Stim. phase 5	>0.9999	No				Freeze vs. No response	-0.6699	-2.241 to 0.9015	No	0.6916	No		Freeze vs. No response	5.968
	P120	0.0968421	0.0968421	No										P120	336.1	26.98	10	319		310.9	15.7	10	306.8																		Escape vs. Freeze+Escape	1.085	-2.121 to 4.292	No	0.8199	No		Escape vs. Freeze+Escape	6.325
													Females	P17	267.4	17.24	8	266.9		298.6	34.44	8	286.5		P60	Kruskal-Wallis ANOVA summary		Post-hoc analysis				P60	Kruskal-Wallis ANOVA summary		Post-hoc analysis						Escape vs. No response	-0.3123	-2.608 to 1.983	No	0.9853	No		Escape vs. No response	6.325
														P22	194.2	16.38	9	203.6		198.6	11.56	9	190.6			P value	0.0001	Dunn's multiple comparisons test	Adjusted P Value	Significant?			P value	0.6243	Dunn's multiple comparisons test	Adjusted P Value	Significant?				Freeze+Escape vs. No response	-1.398	-3.878 to 1.082	No	0.4684	No		Freeze+Escape vs. No response	5.24
														P30	286.2	17.01	14	280.9		275.3	13.99	14	278.7			H value (Kruskal-Wallis statistic)	22.83	Stim. phase 1 vs. Stim. phase 2	>0.9999	No			H value (Kruskal-Wallis statistic)	2.614	Stim. phase 1 vs. Stim. phase 2	>0.9999	No
Percent responding - Escape response (Figure S1C)														P60	260.1	12.13	14	251.7		249.4	19.14	13	254.2			Degrees of freedom (N groups -1)	4	Stim. phase 1 vs. Stim. phase 3	0.7052	No			Degrees of freedom (N groups -1)	4	Stim. phase 1 vs. Stim. phase 3	>0.9999	No				Stim. phase 3
Descriptive statistics/Values			Test day 1		Test day 2				Percent respond Test day 1	Percent respond Test day 2				P120	284	20.07	13	273.4		283.6	13.9	13	278.5			Significant?	Yes	Stim. phase 1 vs. Stim. phase 4	0.0292	Yes			Significant?	No	Stim. phase 1 vs. Stim. phase 4	>0.9999	No				Freeze vs. Escape	-4.342	-6.911 to -1.773	Yes	<0.0001	Yes		Freeze vs. Escape	3.04
Males	Age	Sex	N respond Test day 1	N not respond Test day 1	N respond Test day 2	N not respond Test day 2	Total N																					Stim. phase 1 vs. Stim. phase 5	0.0059	Yes					Stim. phase 1 vs. Stim. phase 5	>0.9999	No				Freeze vs. Freeze+Escape	-5.605	-8.340 to -2.869	Yes	<0.0001	Yes		Freeze vs. Freeze+Escape	3.04
	P17	M	2	7	2	7	9		22.2222	22.2222																		Stim. phase 2 vs. Stim. phase 3	0.3643	No					Stim. phase 2 vs. Stim. phase 3	>0.9999	No				Freeze vs. No response	-2.917	-4.488 to -1.346	Yes	<0.0001	Yes		Freeze vs. No response	3.04
	P22	M	3	6	1	8	9		33.3333	11.1111			Comparison between age groups within each sex															Stim. phase 2 vs. Stim. phase 4	0.0112	Yes					Stim. phase 2 vs. Stim. phase 4	>0.9999	No				Escape vs. Freeze+Escape	-1.263	-4.469 to 1.944	No	0.7419	No		Escape vs. Freeze+Escape	7.382
	P30	M	9	7	1	15	16		56.25	6.25			one-way ANOVA						Post-hoc analysis									Stim. phase 2 vs. Stim. phase 5	0.002	Yes					Stim. phase 2 vs. Stim. phase 5	>0.9999	No				Escape vs. No response	1.425	-0.8705 to 3.721	No	0.3806	No		Escape vs. No response	7.382
	P60	M	1	11	4	8	12		8.33333	33.3333			Test day 1	ANOVA summary					Tukey's multiple comparisons test	Adjusted P Value	Significant?							Stim. phase 3 vs. Stim. phase 4	>0.9999	No					Stim. phase 3 vs. Stim. phase 4	>0.9999	No				Freeze+Escape vs. No response	2.688	0.2075 to 5.168	Yes	0.0276	Yes		Freeze+Escape vs. No response	8.645
	P120	M	1	11	3	9	12		8.33333	25			Males	F	6.332				P17 vs. P22	0.461	No							Stim. phase 3 vs. Stim. phase 5	>0.9999	No					Stim. phase 3 vs. Stim. phase 5	>0.9999	No
Females	P17	F	1	8	1	8	9		11.1111	11.1111				P value	0.0004				P17 vs. P30	0.9934	No							Stim. phase 4 vs. Stim. phase 5	>0.9999	No					Stim. phase 4 vs. Stim. phase 5	>0.9999	No				Stim. phase 4
	P22	F	1	9	0	10	10		10	0				P value summary	***				P17 vs. P60	0.9269	No																				Freeze vs. Escape	-2.852	-5.421 to -0.2831	Yes	0.0226	Yes		Freeze vs. Escape	3.325
	P30	F	6	8	4	10	14		42.8571	28.5714				Significant diff. among means (P < 0.05)?	Yes				P17 vs. P120	0.0202	Yes				P120	Kruskal-Wallis ANOVA summary		Post-hoc analysis				P120	Kruskal-Wallis ANOVA summary		Post-hoc analysis						Freeze vs. Freeze+Escape	-1.931	-4.667 to 0.8039	No	0.2659	No		Freeze vs. Freeze+Escape	3.325
	P60	F	3	11	2	12	14		21.4286	14.2857				R squared	0.3551				P22 vs. P30	0.1761	No					P value	0.141	Dunn's multiple comparisons test	Adjusted P Value	Significant?			P value	0.375	Dunn's multiple comparisons test	Adjusted P Value	Significant?				Freeze vs. No response	-3.307	-4.878 to -1.736	Yes	<0.0001	Yes		Freeze vs. No response	3.325
	P120	F	2	11	1	12	13		15.3846	7.69231				Degrees of freedom (N groups -1)	4				P22 vs. P60	0.1131	No					H value (Kruskal-Wallis statistic)	6.905	Stim. phase 1 vs. Stim. phase 2	>0.9999	No			H value (Kruskal-Wallis statistic)	4.236	Stim. phase 1 vs. Stim. phase 2	>0.9999	No				Escape vs. Freeze+Escape	0.9208	-2.286 to 4.127	No	0.8814	No		Escape vs. Freeze+Escape	6.177
																			P22 vs. P120	0.0001	Yes					Degrees of freedom (N groups -1)	4	Stim. phase 1 vs. Stim. phase 3	>0.9999	No			Degrees of freedom (N groups -1)	4	Stim. phase 1 vs. Stim. phase 3	>0.9999	No				Escape vs. No response	-0.4546	-2.750 to 1.841	No	0.9568	No		Escape vs. No response	6.177
																			P30 vs. P60	0.9893	No					Significant?	No	Stim. phase 1 vs. Stim. phase 4	>0.9999	No			Significant?	No	Stim. phase 1 vs. Stim. phase 4	0.5051	No				Freeze+Escape vs. No response	-1.375	-3.856 to 1.105	No	0.4828	No		Freeze+Escape vs. No response	5.256
Comparison between age groups within each sex																			P30 vs. P120	0.0249	Yes							Stim. phase 1 vs. Stim. phase 5	>0.9999	No					Stim. phase 1 vs. Stim. phase 5	>0.9999	No
Fisher's exact (with Monte Carlo simulation)																			P60 vs. P120	0.1428	No							Stim. phase 2 vs. Stim. phase 3	>0.9999	No					Stim. phase 2 vs. Stim. phase 3	>0.9999	No				Stim. phase 5
	P value	Significant?																										Stim. phase 2 vs. Stim. phase 4	>0.9999	No					Stim. phase 2 vs. Stim. phase 4	>0.9999	No				Freeze vs. Escape	0.976	-1.593 to 3.545	No	0.7624	No		Freeze vs. Escape	3.741
Males Test day 1	0.0274863	Yes																	Post-hoc analysis									Stim. phase 2 vs. Stim. phase 5	>0.9999	No					Stim. phase 2 vs. Stim. phase 5	>0.9999	No				Freeze vs. Freeze+Escape	2.337	-0.3984 to 5.072	No	0.1243	No		Freeze vs. Freeze+Escape	3.741
Males Test day 2	0.41979	No												ANOVA summary					Tukey's multiple comparisons test	Adjusted P Value	Significant?							Stim. phase 3 vs. Stim. phase 4	0.1453	No					Stim. phase 3 vs. Stim. phase 4	>0.9999	No				Freeze vs. No response	-2.959	-4.531 to -1.388	Yes	<0.0001	Yes		Freeze vs. No response	3.741
													Females	F	4.169				P17 vs. P22	0.0857	No							Stim. phase 3 vs. Stim. phase 5	0.5161	No					Stim. phase 3 vs. Stim. phase 5	>0.9999	No				Escape vs. Freeze+Escape	1.361	-1.846 to 4.568	No	0.6946	No		Escape vs. Freeze+Escape	2.765
Females Test day 1	0.34083	No												P value	0.0052				P17 vs. P30	0.9482	No							Stim. phase 4 vs. Stim. phase 5	>0.9999	No					Stim. phase 4 vs. Stim. phase 5	>0.9999	No				Escape vs. No response	-3.935	-6.231 to -1.640	Yes	<0.0001	Yes		Escape vs. No response	2.765
Females Test day 2	0.378811	No												P value summary	**				P17 vs. P60	0.9986	No																				Freeze+Escape vs. No response	-5.296	-7.776 to -2.816	Yes	<0.0001	Yes		Freeze+Escape vs. No response	1.404
														Significant diff. among means (P < 0.05)?	Yes				P17 vs. P120	0.968	No
														R squared	0.2393				P22 vs. P30	0.0043	Yes				Females Test day 1							Females Test day 2
Comparison between redponders on Test day 1-Test day 2 within each sex and age														Degrees of freedom (N groups -1)	4				P22 vs. P60	0.0739	No
Fisher's exact test																			P22 vs. P120	0.0066	Yes				P17	Kruskal-Wallis ANOVA summary		Post-hoc analysis				P17	Kruskal-Wallis ANOVA summary		Post-hoc analysis
																			P30 vs. P60	0.7583	No					P value	0.4041	Dunn's multiple comparisons test	Adjusted P Value	Significant?			P value	0.5584	Dunn's multiple comparisons test	Adjusted P Value	Significant?
Males	Age	Odds ratio	P value	Significant?															P30 vs. P120	>0.9999	No					H value (Kruskal-Wallis statistic)	4.014	Stim. phase 1 vs. Stim. phase 2	>0.9999	No			H value (Kruskal-Wallis statistic)	2.996	Stim. phase 1 vs. Stim. phase 2	>0.9999	No
	P17	1	1	No															P60 vs. P120	0.8214	No					Degrees of freedom (N groups -1)	4	Stim. phase 1 vs. Stim. phase 3	>0.9999	No			Degrees of freedom (N groups -1)	4	Stim. phase 1 vs. Stim. phase 3	>0.9999	No
	P22	3.7069	0.5765	No																						Significant?	No	Stim. phase 1 vs. Stim. phase 4	>0.9999	No			Significant?	No	Stim. phase 1 vs. Stim. phase 4	>0.9999	No
	P30	17.4465	0.0059	Yes																								Stim. phase 1 vs. Stim. phase 5	>0.9999	No					Stim. phase 1 vs. Stim. phase 5	>0.9999	No
	P60	0.1948	0.3168	No									one-way ANOVA						Post-hoc analysis									Stim. phase 2 vs. Stim. phase 3	>0.9999	No					Stim. phase 2 vs. Stim. phase 3	>0.9999	No
	P120	0.2873	0.5901	No									Test day 2	ANOVA summary					Tukey's multiple comparisons test	Adjusted P Value	Significant?							Stim. phase 2 vs. Stim. phase 4	>0.9999	No					Stim. phase 2 vs. Stim. phase 4	>0.9999	No
Females	P17	1	1	No									Males	F	3.105				P17 vs. P22	0.2594	No							Stim. phase 2 vs. Stim. phase 5	0.5926	No					Stim. phase 2 vs. Stim. phase 5	>0.9999	No
	P22	inf	1	No										P value	0.0241				P17 vs. P30	>0.9999	No							Stim. phase 3 vs. Stim. phase 4	>0.9999	No					Stim. phase 3 vs. Stim. phase 4	>0.9999	No
	P30	1.8329	0.6946	No										P value summary	*				P17 vs. P60	0.9044	No							Stim. phase 3 vs. Stim. phase 5	>0.9999	No					Stim. phase 3 vs. Stim. phase 5	>0.9999	No
	P60	1.6079	1	No										Significant diff. among means (P < 0.05)?	Yes				P17 vs. P120	0.8164	No							Stim. phase 4 vs. Stim. phase 5	>0.9999	No					Stim. phase 4 vs. Stim. phase 5	>0.9999	No
	P120	2.1188	1	No										R squared	0.2126				P22 vs. P30	0.1398	No
														Degrees of freedom (N groups -1)	4				P22 vs. P60	0.0405	Yes				P22	Kruskal-Wallis ANOVA summary		Post-hoc analysis				P22	Kruskal-Wallis ANOVA summary		Post-hoc analysis
																			P22 vs. P120	0.021	Yes					P value	0.1559	Dunn's multiple comparisons test	Adjusted P Value	Significant?			P value	0.4608	Dunn's multiple comparisons test	Adjusted P Value	Significant?
Comparison between Male and Female responders within each age and Test day																			P30 vs. P60	0.9134	No					H value (Kruskal-Wallis statistic)	6.645	Stim. phase 1 vs. Stim. phase 2	>0.9999	No			H value (Kruskal-Wallis statistic)	3.614	Stim. phase 1 vs. Stim. phase 2	>0.9999	No
Fisher's exact test																			P30 vs. P120	0.8173	No					Degrees of freedom (N groups -1)	4	Stim. phase 1 vs. Stim. phase 3	>0.9999	No			Degrees of freedom (N groups -1)	4	Stim. phase 1 vs. Stim. phase 3	>0.9999	No
	Age	Odds ratio	P value	Significant?															P60 vs. P120	0.9998	No					Significant?	No	Stim. phase 1 vs. Stim. phase 4	>0.9999	No			Significant?	No	Stim. phase 1 vs. Stim. phase 4	>0.9999	No
Test day 1	P17	2.18465	1	No																								Stim. phase 1 vs. Stim. phase 5	>0.9999	No					Stim. phase 1 vs. Stim. phase 5	>0.9999	No
	P22	4.1559	0.303406	No															Post-hoc analysis									Stim. phase 2 vs. Stim. phase 3	>0.9999	No					Stim. phase 2 vs. Stim. phase 3	>0.9999	No
	P30	1.68343	0.715249	No										ANOVA summary					Tukey's multiple comparisons test	Adjusted P Value	Significant?							Stim. phase 2 vs. Stim. phase 4	>0.9999	No					Stim. phase 2 vs. Stim. phase 4	>0.9999	No
	P60	0.346837	0.598261	No									Females	F	3.761				P17 vs. P22	0.0134	Yes							Stim. phase 2 vs. Stim. phase 5	0.4617	No					Stim. phase 2 vs. Stim. phase 5	>0.9999	No
	P120	0.513654	1	No										P value	0.0092				P17 vs. P30	0.9144	No							Stim. phase 3 vs. Stim. phase 4	>0.9999	No					Stim. phase 3 vs. Stim. phase 4	>0.9999	No
Test day 2	P17	2.18465	1	No										P value summary	**				P17 vs. P60	0.4024	No							Stim. phase 3 vs. Stim. phase 5	>0.9999	No					Stim. phase 3 vs. Stim. phase 5	>0.9999	No
	P22	inf	0.473684	No										Significant diff. among means (P < 0.05)?	Yes				P17 vs. P120	0.9831	No							Stim. phase 4 vs. Stim. phase 5	0.5432	No					Stim. phase 4 vs. Stim. phase 5	>0.9999	No
	P30	0.176639	0.157088	No										R squared	0.2244				P22 vs. P30	0.0411	Yes
	P60	2.87273	0.365217	No										Degrees of freedom (N groups -1)	4				P22 vs. P60	0.3327	No				P30	Kruskal-Wallis ANOVA summary		Post-hoc analysis				P30	Kruskal-Wallis ANOVA summary		Post-hoc analysis
	P120	3.78956	0.321739	No															P22 vs. P120	0.0205	Yes					P value	0.0067	Dunn's multiple comparisons test	Adjusted P Value	Significant?			P value	0.0086	Dunn's multiple comparisons test	Adjusted P Value	Significant?
																			P30 vs. P60	0.8115	No					H value (Kruskal-Wallis statistic)	14.18	Stim. phase 1 vs. Stim. phase 2	0.7431	No			H value (Kruskal-Wallis statistic)	13.63	Stim. phase 1 vs. Stim. phase 2	>0.9999	No
																			P30 vs. P120	0.9967	No					Degrees of freedom (N groups -1)	4	Stim. phase 1 vs. Stim. phase 3	>0.9999	No			Degrees of freedom (N groups -1)	4	Stim. phase 1 vs. Stim. phase 3	>0.9999	No
																			P60 vs. P120	0.6229	No					Significant?	Yes	Stim. phase 1 vs. Stim. phase 4	>0.9999	No			Significant?	Yes	Stim. phase 1 vs. Stim. phase 4	>0.9999	No
Percent responding - Freeze+Escape response (Figure S1D)																												Stim. phase 1 vs. Stim. phase 5	0.5738	No					Stim. phase 1 vs. Stim. phase 5	0.0323	Yes
Descriptive statistics/Values			Test day 1		Test day 2				Percent respond Test day 1	Percent respond Test day 2																		Stim. phase 2 vs. Stim. phase 3	0.1413	No					Stim. phase 2 vs. Stim. phase 3	>0.9999	No
Males	Age	Sex	N respond Test day 1	N not respond Test day 1	N respond Test day 2	N not respond Test day 2	Total N						Comparison between Test day 1-Test day 2 velocity			t-test (two-tailed)												Stim. phase 2 vs. Stim. phase 4	0.4225	No					Stim. phase 2 vs. Stim. phase 4	>0.9999	No
	P17	M	0	9	0	9	9		0	0			Males	Age	P value	t, df	Significant?											Stim. phase 2 vs. Stim. phase 5	0.0023	Yes					Stim. phase 2 vs. Stim. phase 5	0.0265	Yes
	P22	M	1	8	0	9	9		11.1111	0				P17	0.1374	t=1.564, df=16	No											Stim. phase 3 vs. Stim. phase 4	>0.9999	No					Stim. phase 3 vs. Stim. phase 4	>0.9999	No
	P30	M	6	10	4	12	16		37.5	25				P22	0.2716	t=1.139, df=16	No											Stim. phase 3 vs. Stim. phase 5	>0.9999	No					Stim. phase 3 vs. Stim. phase 5	>0.9999	No
	P60	M	4	8	1	11	12		33.3333	8.33333				P30	0.235	t=1.216, df=26	No											Stim. phase 4 vs. Stim. phase 5	0.9813	No					Stim. phase 4 vs. Stim. phase 5	0.0421	Yes
	P120	M	1	11	1	11	12		8.33333	8.33333				P60	0.1663	t=1.450, df=16	No
Females	P17	F	1	8	1	8	9		11.1111	11.1111				P120	0.4303	t=0.8069, df=18	No								P60	Kruskal-Wallis ANOVA summary		Post-hoc analysis				P60	Kruskal-Wallis ANOVA summary		Post-hoc analysis
	P22	F	3	7	0	10	10		30	0																P value	0.0001	Dunn's multiple comparisons test	Adjusted P Value	Significant?			P value	0.0201	Dunn's multiple comparisons test	Adjusted P Value	Significant?
	P30	F	7	7	2	12	14		50	14.2857			Females	Age			Significant?									H value (Kruskal-Wallis statistic)	23.43	Stim. phase 1 vs. Stim. phase 2	>0.9999	No			H value (Kruskal-Wallis statistic)	11.65	Stim. phase 1 vs. Stim. phase 2	>0.9999	No
	P60	F	7	7	1	13	14		50	7.14286				P17	0.4319	t=0.8093, df=14	No									Degrees of freedom (N groups -1)	4	Stim. phase 1 vs. Stim. phase 3	0.359	No			Degrees of freedom (N groups -1)	4	Stim. phase 1 vs. Stim. phase 3	0.0595	No
	P120	F	7	6	1	12	13		53.8462	7.69231				P22	0.8325	t=0.2149, df=16	No									Significant?	Yes	Stim. phase 1 vs. Stim. phase 4	>0.9999	No			Significant?	Yes	Stim. phase 1 vs. Stim. phase 4	>0.9999	No
														P30	0.6264	t=0.4926, df=26	No											Stim. phase 1 vs. Stim. phase 5	0.0025	Yes					Stim. phase 1 vs. Stim. phase 5	>0.9999	No
														P60	0.6339	t=0.4821, df=25	No											Stim. phase 2 vs. Stim. phase 3	0.0773	No					Stim. phase 2 vs. Stim. phase 3	0.0218	Yes
Comparison between age groups within each sex														P120	0.9878	t=0.01543, df=24	No											Stim. phase 2 vs. Stim. phase 4	>0.9999	No					Stim. phase 2 vs. Stim. phase 4	>0.9999	No
Fisher's exact (with Monte Carlo simulation)																												Stim. phase 2 vs. Stim. phase 5	0.0002	Yes					Stim. phase 2 vs. Stim. phase 5	>0.9999	No
	P value	Significant?											Comparison between Male and Female velocity															Stim. phase 3 vs. Stim. phase 4	>0.9999	No					Stim. phase 3 vs. Stim. phase 4	>0.9999	No
Males Test day 1	0.0949525	No														t-test (two-tailed)												Stim. phase 3 vs. Stim. phase 5	>0.9999	No					Stim. phase 3 vs. Stim. phase 5	0.9245	No
Males Test day 2	0.343828	No											Day 1	Age	P value	t, df	Significant?											Stim. phase 4 vs. Stim. phase 5	0.0269	Yes					Stim. phase 4 vs. Stim. phase 5	>0.9999	No
														P17	0.2877	t=1.102, df=15	No
Females Test day 1	0.221889	No												P22	0.4782	t=0.7262, df=16	No								P120	Kruskal-Wallis ANOVA summary		Post-hoc analysis				P120	Kruskal-Wallis ANOVA summary		Post-hoc analysis
Females Test day 2	0.858571	No												P30	0.1169	t=1.622, df=26	No									P value	0.0003	Dunn's multiple comparisons test	Adjusted P Value	Significant?			P value	0.0384	Dunn's multiple comparisons test	Adjusted P Value	Significant?
														P60	0.953	t=0.05970, df=21	No									H value (Kruskal-Wallis statistic)	21.5	Stim. phase 1 vs. Stim. phase 2	>0.9999	No			H value (Kruskal-Wallis statistic)	10.12	Stim. phase 1 vs. Stim. phase 2	>0.9999	No
														P120	0.1284	t=1.583, df=21	No									Degrees of freedom (N groups -1)	4	Stim. phase 1 vs. Stim. phase 3	0.0064	Yes			Degrees of freedom (N groups -1)	4	Stim. phase 1 vs. Stim. phase 3	0.2845	No
Comparison between redponders on Test day 1-Test day 2 within each sex and age																										Significant?	Yes	Stim. phase 1 vs. Stim. phase 4	0.0725	No			Significant?	Yes	Stim. phase 1 vs. Stim. phase 4	>0.9999	No
Fisher's exact test													Day 2	Age			Significant?											Stim. phase 1 vs. Stim. phase 5	0.1617	No					Stim. phase 1 vs. Stim. phase 5	>0.9999	No
														P17	0.5448	t=0.6197, df=15	No											Stim. phase 2 vs. Stim. phase 3	0.0035	Yes					Stim. phase 2 vs. Stim. phase 3	0.0314	Yes
Males	Age	Odds ratio	P value	Significant?										P22	0.6498	t=0.4632, df=16	No											Stim. phase 2 vs. Stim. phase 4	0.0442	Yes					Stim. phase 2 vs. Stim. phase 4	>0.9999	No
	P17	0	1	No										P30	0.8496	t=0.1915, df=26	No											Stim. phase 2 vs. Stim. phase 5	0.1028	No					Stim. phase 2 vs. Stim. phase 5	>0.9999	No
	P22	inf	1	No										P60	0.0942	t=1.757, df=20	No											Stim. phase 3 vs. Stim. phase 4	>0.9999	No					Stim. phase 3 vs. Stim. phase 4	0.1705	No
	P30	1.767	0.7043	No										P120	0.2086	t=1.297, df=21	No											Stim. phase 3 vs. Stim. phase 5	>0.9999	No					Stim. phase 3 vs. Stim. phase 5	0.8586	No
	P60	5.134	0.3168	No																								Stim. phase 4 vs. Stim. phase 5	>0.9999	No					Stim. phase 4 vs. Stim. phase 5	>0.9999	No
	P120	1	1	No
Females	P17	1	1	No
	P22	inf	0.2105	No
	P30	5.6052	0.1032	No
	P60	11.824	0.0329	Yes
	P120	12.5573	0.0302	Yes
Comparison between Male and Female responders within each age and Test day
Fisher's exact test
	Age	Odds ratio	P value	Significant?
Test day 1	P17	0	1	No
	P22	0.310507	0.582043	No
	P30	0.610421	0.71314	No
	P60	0.513688	0.452739	No
	P120	0.0867616	0.0302059	Yes
Test day 2	P17	0	1	No
	P22	0	1	No
	P30	1.95517	0.656705	No
	P60	1.17422	1	No
	P120	1.0871	1	No
*NA/inf - unable to obtain value due to low counts/ multiple zero values
[truncated: 59 more columns]

## Sheet: Figure 2
Related to	Figure 2
											Figure 2C-D																							Figure 2C-D
Percent responding per trial (Figure 2B)											Average velocity of "Freeze" response across the 5 trials on Test day 1 (Fig. 2C)																							Average velocity of "Freeze" response across the 5 trials on Test day 2 (Fig. 2D)
Descriptive statistics/ Values
			Test day 1			Test day 2
Males	Age (P)	Trial #	N of responses test day 1	Total N of responses	Percent of responses	N of responses test day 2	Total N of responses	Percent of responses			Descriptive statistics (values)																							Descriptive statistics (values)
	17	1	4	9	44.4444	1	9	11.1111				Trial #1				Trial #2				Trial #3				Trial #4				Trial #5							Trial #1				Trial #2				Trial #3				Trial #4
	17	2	1	9	11.1111	1	9	11.1111			Stimulus phase	Mean	St. deviation	N	Std. error of mean	Mean	St. deviation	N	Std. error of mean	Mean	St. deviation	N	Std. error of mean	Mean	St. deviation	N	Std. error of mean	Mean	St. deviation	N	Std. error of mean			Stimulus phase	Mean	St. deviation	N	Std. error of mean	Mean	St. deviation	N	Std. error of mean	Mean	St. deviation	N	Std. error of mean	Mean	St. deviation	N
	17	3	1	9	11.1111	0	9	0			1	5.95997	3.21209	41	0.501645	6.30239	4.18845	27	0.806068	5.2485	3.74398	22	0.798219	6.25015	3.06048	20	0.684345	6.72971	4.10095	12	1.18384			1	5.76846	2.95188	17	0.715937	5.73225	3.1521	22	0.67203	6.01568	4.76174	13	1.32067	7.2097	4.83871	11
	17	4	2	8	25	1	9	11.1111			2	5.48641	2.93552	41	0.458451	6.5023	3.27623	27	0.63051	6.39796	3.79047	22	0.808131	7.1557	3.71834	20	0.831445	6.99886	4.12688	12	1.19133			2	6.24388	3.0121	17	0.730542	5.1102	2.56193	22	0.546206	5.12439	3.61244	13	1.00191	6.57648	3.58645	11
	17	5	0	7	0	0	9	0			3	2.3242	1.91769	41	0.299494	2.66843	2.19276	27	0.421997	3.58643	2.69972	22	0.575582	3.06807	2.65321	20	0.593276	2.3894	3.20481	12	0.92515			3	2.91673	2.59802	17	0.630113	1.52952	1.81278	22	0.386485	2.72816	1.89704	13	0.526145	1.61939	1.44381	11
	22	1	4	9	44.4444	2	9	22.2222			4	1.46988	3.20752	41	0.500931	4.19277	5.04359	27	0.970639	3.62032	4.05099	22	0.863673	5.62646	5.08642	20	1.13736	3.60352	2.52536	12	0.729009			4	4.29071	3.24281	17	0.786497	3.54826	2.95288	22	0.629556	4.97437	2.5437	13	0.705495	7.21111	2.9292	11
	22	2	3	9	33.3333	0	9	0			5	2.03794	3.52703	41	0.550829	3.67185	3.84967	27	0.740869	4.96589	3.67585	22	0.783694	7.50415	5.4588	20	1.22063	5.12145	4.55477	12	1.31485			5	6.60841	4.06477	17	0.98585	4.78594	2.79929	22	0.596811	4.55275	2.53783	13	0.703868	6.26061	3.35687	11
	22	3	3	9	33.3333	0	9	0			2-way ANOVA summary																							2-way ANOVA summary
	22	4	2	9	22.2222	0	9	0			Comparison between stimulus phases (time) within each trial																							Comparison between stimulus phases (time) within each trial
	22	5	4	8	50	1	8	12.5			Source of Variation	% of total variation	P value	P value summary	Significant?																			Source of Variation	% of total variation	P value	P value summary	Significant?
	30	1	9	16	56.25	2	16	12.5			Interaction	3.75	0.0356	*	Yes																			Interaction	3.561	0.472	ns	No
	30	2	8	16	50	3	16	18.75			slice range	10.67	<0.0001	****	Yes																			slice range	14.54	<0.0001	****	Yes
	30	3	4	16	25	3	16	18.75			response type	4.711	<0.0001	****	Yes																			response type	2.82	0.0152	*	Yes
	30	4	3	15	20	2	16	12.5
	30	5	3	14	21.4286	2	15	13.3333			ANOVA table	SS (Type III)	DF	MS	F (DFn, DFd)	P value																		ANOVA table	SS (Type III)	DF	MS	F (DFn, DFd)	P value
	60	1	10	12	83.3333	3	12	25			Interaction	358.1	16	22.38	F (16, 585) = 1.743	P=0.0356																		Interaction	146.7	16	9.169	F (16, 345) = 0.9856	P=0.4720
	60	2	9	12	75	2	12	16.6667			slice range	1019	4	254.7	F (4, 585) = 19.83	P<0.0001																		slice range	599	4	149.8	F (4, 345) = 16.10	P<0.0001
	60	3	7	12	58.3333	3	12	25			response type	450	4	112.5	F (4, 585) = 8.759	P<0.0001																		response type	116.2	4	29.04	F (4, 345) = 3.122	P=0.0152
	60	4	2	12	16.6667	3	12	25			Residual	7514	585	12.84																				Residual	3210	345	9.303
	60	5	3	12	25	2	12	16.6667
	120	1	8	12	66.6667	5	12	41.6667			Data summary																							Data summary
	120	2	4	12	33.3333	4	12	33.3333			Number of columns (response type)	5																						Number of columns (response type)	5
	120	3	1	12	8.33333	2	12	16.6667			Number of rows (slice range)	5																						Number of rows (slice range)	5
	120	4	4	12	33.3333	3	12	25			Number of values	610																						Number of values	370
	120	5	0	12	0	1	12	8.33333					Tukey's multiple comparisons test																							Tukey's multiple comparisons test
											Trial #1	Predicted (LS) mean diff.	95.00% CI of diff.	Below threshold?	Adjusted P Value	Significant?		Test details	Predicted (LS) mean 1	Predicted (LS) mean 2	Predicted (LS) mean diff.	SE of diff.	N1	N2	q	DF								Trial #1	Predicted (LS) mean diff.	95.00% CI of diff.	Below threshold?	Adjusted P Value	Significant?		Test details	Predicted (LS) mean 1	Predicted (LS) mean 2	Predicted (LS) mean diff.	SE of diff.	N1	N2	q	DF
Females	Age (P)	Trial #	N of responses test day 1	Total N of responses	Percent of responses	N of responses test day 2	Total N of responses	Percent of responses			Stim. phase 1 vs. Stim. phase 2	0.4736	-1.692 to 2.639	No	0.9753	No		Stim. phase 1 vs. Stim. phase 2	5.96	5.486	0.4736	0.7915	41	41	0.8461	585								Stim. phase 1 vs. Stim. phase 2	-0.4754	-3.344 to 2.393	No	0.9912	No		Stim. phase 1 vs. Stim. phase 2	5.768	6.244	-0.4754	1.046	17	17	0.6427	345
	17	1	3	9	33.3333	1	9	11.1111			Stim. phase 1 vs. Stim. phase 3	3.636	1.470 to 5.802	Yes	<0.0001	Yes		Stim. phase 1 vs. Stim. phase 3	5.96	2.324	3.636	0.7915	41	41	6.496	585								Stim. phase 1 vs. Stim. phase 3	2.852	-0.01716 to 5.721	No	0.0523	No		Stim. phase 1 vs. Stim. phase 3	5.768	2.917	2.852	1.046	17	17	3.855	345
	17	2	1	9	11.1111	1	9	11.1111			Stim. phase 1 vs. Stim. phase 4	4.49	2.324 to 6.656	Yes	<0.0001	Yes		Stim. phase 1 vs. Stim. phase 4	5.96	1.47	4.49	0.7915	41	41	8.022	585								Stim. phase 1 vs. Stim. phase 4	1.478	-1.391 to 4.347	No	0.62	No		Stim. phase 1 vs. Stim. phase 4	5.768	4.291	1.478	1.046	17	17	1.998	345
	17	3	0	9	0	1	9	11.1111			Stim. phase 1 vs. Stim. phase 5	3.922	1.756 to 6.088	Yes	<0.0001	Yes		Stim. phase 1 vs. Stim. phase 5	5.96	2.038	3.922	0.7915	41	41	7.007	585								Stim. phase 1 vs. Stim. phase 5	-0.84	-3.709 to 2.029	No	0.9296	No		Stim. phase 1 vs. Stim. phase 5	5.768	6.608	-0.84	1.046	17	17	1.135	345
	17	4	0	9	0	1	9	11.1111			Stim. phase 2 vs. Stim. phase 3	3.162	0.9963 to 5.328	Yes	0.0007	Yes		Stim. phase 2 vs. Stim. phase 3	5.486	2.324	3.162	0.7915	41	41	5.65	585								Stim. phase 2 vs. Stim. phase 3	3.327	0.4583 to 6.196	Yes	0.0138	Yes		Stim. phase 2 vs. Stim. phase 3	6.244	2.917	3.327	1.046	17	17	4.498	345
	17	5	0	9	0	0	9	0			Stim. phase 2 vs. Stim. phase 4	4.017	1.851 to 6.182	Yes	<0.0001	Yes		Stim. phase 2 vs. Stim. phase 4	5.486	1.47	4.017	0.7915	41	41	7.176	585								Stim. phase 2 vs. Stim. phase 4	1.953	-0.9157 to 4.822	No	0.3372	No		Stim. phase 2 vs. Stim. phase 4	6.244	4.291	1.953	1.046	17	17	2.64	345
	22	1	7	10	70	0	10	0			Stim. phase 2 vs. Stim. phase 5	3.448	1.283 to 5.614	Yes	0.0002	Yes		Stim. phase 2 vs. Stim. phase 5	5.486	2.038	3.448	0.7915	41	41	6.161	585								Stim. phase 2 vs. Stim. phase 5	-0.3645	-3.233 to 2.504	No	0.9968	No		Stim. phase 2 vs. Stim. phase 5	6.244	6.608	-0.3645	1.046	17	17	0.4928	345
	22	2	5	10	50	2	10	20			Stim. phase 3 vs. Stim. phase 4	0.8543	-1.312 to 3.020	No	0.8172	No		Stim. phase 3 vs. Stim. phase 4	2.324	1.47	0.8543	0.7915	41	41	1.526	585								Stim. phase 3 vs. Stim. phase 4	-1.374	-4.243 to 1.495	No	0.6831	No		Stim. phase 3 vs. Stim. phase 4	2.917	4.291	-1.374	1.046	17	17	1.857	345
	22	3	4	10	40	2	10	20			Stim. phase 3 vs. Stim. phase 5	0.2863	-1.880 to 2.452	No	0.9963	No		Stim. phase 3 vs. Stim. phase 5	2.324	2.038	0.2863	0.7915	41	41	0.5114	585								Stim. phase 3 vs. Stim. phase 5	-3.692	-6.561 to -0.8228	Yes	0.0043	Yes		Stim. phase 3 vs. Stim. phase 5	2.917	6.608	-3.692	1.046	17	17	4.99	345
	22	4	1	9	11.1111	0	10	0			Stim. phase 4 vs. Stim. phase 5	-0.5681	-2.734 to 1.598	No	0.9524	No		Stim. phase 4 vs. Stim. phase 5	1.47	2.038	-0.5681	0.7915	41	41	1.015	585								Stim. phase 4 vs. Stim. phase 5	-2.318	-5.187 to 0.5512	No	0.1764	No		Stim. phase 4 vs. Stim. phase 5	4.291	6.608	-2.318	1.046	17	17	3.133	345
	22	5	1	8	12.5	0	9	0
	30	1	11	14	78.5714	6	14	42.8571			Trial #2																							Trial #2
	30	2	5	14	35.7143	4	14	28.5714			Stim. phase 1 vs. Stim. phase 2	-0.1999	-2.869 to 2.469	No	0.9996	No		Stim. phase 1 vs. Stim. phase 2	6.302	6.502	-0.1999	0.9754	27	27	0.2898	585								Stim. phase 1 vs. Stim. phase 2	0.6221	-1.900 to 3.144	No	0.9614	No		Stim. phase 1 vs. Stim. phase 2	5.732	5.11	0.6221	0.9196	22	22	0.9566	345
	30	3	4	14	28.5714	5	14	35.7143			Stim. phase 1 vs. Stim. phase 3	3.634	0.9649 to 6.303	Yes	0.002	Yes		Stim. phase 1 vs. Stim. phase 3	6.302	2.668	3.634	0.9754	27	27	5.269	585								Stim. phase 1 vs. Stim. phase 3	4.203	1.681 to 6.725	Yes	<0.0001	Yes		Stim. phase 1 vs. Stim. phase 3	5.732	1.53	4.203	0.9196	22	22	6.463	345
	30	4	4	14	28.5714	1	14	7.14286			Stim. phase 1 vs. Stim. phase 4	2.11	-0.5594 to 4.779	No	0.1954	No		Stim. phase 1 vs. Stim. phase 4	6.302	4.193	2.11	0.9754	27	27	3.059	585								Stim. phase 1 vs. Stim. phase 4	2.184	-0.3379 to 4.706	No	0.1247	No		Stim. phase 1 vs. Stim. phase 4	5.732	3.548	2.184	0.9196	22	22	3.359	345
	30	5	3	12	25	3	14	21.4286			Stim. phase 1 vs. Stim. phase 5	2.631	-0.03848 to 5.300	No	0.0556	No		Stim. phase 1 vs. Stim. phase 5	6.302	3.672	2.631	0.9754	27	27	3.814	585								Stim. phase 1 vs. Stim. phase 5	0.9463	-1.576 to 3.468	No	0.8418	No		Stim. phase 1 vs. Stim. phase 5	5.732	4.786	0.9463	0.9196	22	22	1.455	345
	60	1	9	14	64.2857	8	14	57.1429			Stim. phase 2 vs. Stim. phase 3	3.834	1.165 to 6.503	Yes	0.0009	Yes		Stim. phase 2 vs. Stim. phase 3	6.502	2.668	3.834	0.9754	27	27	5.559	585								Stim. phase 2 vs. Stim. phase 3	3.581	1.059 to 6.103	Yes	0.0011	Yes		Stim. phase 2 vs. Stim. phase 3	5.11	1.53	3.581	0.9196	22	22	5.506	345
	60	2	12	14	85.7143	6	14	42.8571			Stim. phase 2 vs. Stim. phase 4	2.31	-0.3595 to 4.979	No	0.1257	No		Stim. phase 2 vs. Stim. phase 4	6.502	4.193	2.31	0.9754	27	27	3.349	585								Stim. phase 2 vs. Stim. phase 4	1.562	-0.9600 to 4.084	No	0.4363	No		Stim. phase 2 vs. Stim. phase 4	5.11	3.548	1.562	0.9196	22	22	2.402	345
	60	3	10	14	71.4286	2	14	14.2857			Stim. phase 2 vs. Stim. phase 5	2.83	0.1614 to 5.499	Yes	0.0314	Yes		Stim. phase 2 vs. Stim. phase 5	6.502	3.672	2.83	0.9754	27	27	4.104	585								Stim. phase 2 vs. Stim. phase 5	0.3243	-2.198 to 2.846	No	0.9967	No		Stim. phase 2 vs. Stim. phase 5	5.11	4.786	0.3243	0.9196	22	22	0.4986	345
	60	4	7	14	50	5	14	35.7143			Stim. phase 3 vs. Stim. phase 4	-1.524	-4.193 to 1.145	No	0.522	No		Stim. phase 3 vs. Stim. phase 4	2.668	4.193	-1.524	0.9754	27	27	2.21	585								Stim. phase 3 vs. Stim. phase 4	-2.019	-4.541 to 0.5031	No	0.184	No		Stim. phase 3 vs. Stim. phase 4	1.53	3.548	-2.019	0.9196	22	22	3.104	345
	60	5	6	14	42.8571	2	14	14.2857			Stim. phase 3 vs. Stim. phase 5	-1.003	-3.672 to 1.666	No	0.8421	No		Stim. phase 3 vs. Stim. phase 5	2.668	3.672	-1.003	0.9754	27	27	1.455	585								Stim. phase 3 vs. Stim. phase 5	-3.256	-5.778 to -0.7345	Yes	0.0041	Yes		Stim. phase 3 vs. Stim. phase 5	1.53	4.786	-3.256	0.9196	22	22	5.008	345
	120	1	11	13	84.6154	7	13	53.8462			Stim. phase 4 vs. Stim. phase 5	0.5209	-2.148 to 3.190	No	0.9838	No		Stim. phase 4 vs. Stim. phase 5	4.193	3.672	0.5209	0.9754	27	27	0.7553	585								Stim. phase 4 vs. Stim. phase 5	-1.238	-3.760 to 1.284	No	0.6627	No		Stim. phase 4 vs. Stim. phase 5	3.548	4.786	-1.238	0.9196	22	22	1.903	345
	120	2	7	13	53.8462	6	13	46.1538
	120	3	9	13	69.2308	6	13	46.1538			Trial #3																							Trial #3
	120	4	10	13	76.9231	2	13	15.3846			Stim. phase 1 vs. Stim. phase 2	-1.149	-4.106 to 1.807	No	0.825	No		Stim. phase 1 vs. Stim. phase 2	5.249	6.398	-1.149	1.081	22	22	1.504	585								Stim. phase 1 vs. Stim. phase 2	0.8913	-2.389 to 4.172	No	0.9457	No		Stim. phase 1 vs. Stim. phase 2	6.016	5.124	0.8913	1.196	13	13	1.054	345
	120	5	8	13	61.5385	5	12	41.6667			Stim. phase 1 vs. Stim. phase 3	1.662	-1.295 to 4.619	No	0.538	No		Stim. phase 1 vs. Stim. phase 3	5.249	3.586	1.662	1.081	22	22	2.175	585								Stim. phase 1 vs. Stim. phase 3	3.288	0.006824 to 6.568	Yes	0.0492	Yes		Stim. phase 1 vs. Stim. phase 3	6.016	2.728	3.288	1.196	13	13	3.886	345
											Stim. phase 1 vs. Stim. phase 4	1.628	-1.329 to 4.585	No	0.5585	No		Stim. phase 1 vs. Stim. phase 4	5.249	3.62	1.628	1.081	22	22	2.131	585								Stim. phase 1 vs. Stim. phase 4	1.041	-2.239 to 4.322	No	0.9076	No		Stim. phase 1 vs. Stim. phase 4	6.016	4.974	1.041	1.196	13	13	1.231	345
											Stim. phase 1 vs. Stim. phase 5	0.2826	-2.674 to 3.239	No	0.999	No		Stim. phase 1 vs. Stim. phase 5	5.249	4.966	0.2826	1.081	22	22	0.3699	585								Stim. phase 1 vs. Stim. phase 5	1.463	-1.818 to 4.744	No	0.7381	No		Stim. phase 1 vs. Stim. phase 5	6.016	4.553	1.463	1.196	13	13	1.729	345
											Stim. phase 2 vs. Stim. phase 3	2.812	-0.1453 to 5.768	No	0.0713	No		Stim. phase 2 vs. Stim. phase 3	6.398	3.586	2.812	1.081	22	22	3.68	585								Stim. phase 2 vs. Stim. phase 3	2.396	-0.8845 to 5.677	No	0.2667	No		Stim. phase 2 vs. Stim. phase 3	5.124	2.728	2.396	1.196	13	13	2.833	345
											Stim. phase 2 vs. Stim. phase 4	2.778	-0.1792 to 5.734	No	0.0772	No		Stim. phase 2 vs. Stim. phase 4	6.398	3.62	2.778	1.081	22	22	3.635	585								Stim. phase 2 vs. Stim. phase 4	0.15	-3.131 to 3.431	No	>0.9999	No		Stim. phase 2 vs. Stim. phase 4	5.124	4.974	0.15	1.196	13	13	0.1773	345
Comparison between trials within each sex, day, and age											Stim. phase 2 vs. Stim. phase 5	1.432	-1.525 to 4.389	No	0.6755	No		Stim. phase 2 vs. Stim. phase 5	6.398	4.966	1.432	1.081	22	22	1.874	585								Stim. phase 2 vs. Stim. phase 5	0.5716	-2.709 to 3.852	No	0.9893	No		Stim. phase 2 vs. Stim. phase 5	5.124	4.553	0.5716	1.196	13	13	0.6757	345
Chi square test											Stim. phase 3 vs. Stim. phase 4	-0.03388	-2.991 to 2.923	No	>0.9999	No		Stim. phase 3 vs. Stim. phase 4	3.586	3.62	-0.03388	1.081	22	22	0.04434	585								Stim. phase 3 vs. Stim. phase 4	-2.246	-5.527 to 1.034	No	0.3314	No		Stim. phase 3 vs. Stim. phase 4	2.728	4.974	-2.246	1.196	13	13	2.655	345
		Test day 1				Test day 2					Stim. phase 3 vs. Stim. phase 5	-1.379	-4.336 to 1.577	No	0.7058	No		Stim. phase 3 vs. Stim. phase 5	3.586	4.966	-1.379	1.081	22	22	1.805	585								Stim. phase 3 vs. Stim. phase 5	-1.825	-5.105 to 1.456	No	0.5468	No		Stim. phase 3 vs. Stim. phase 5	2.728	4.553	-1.825	1.196	13	13	2.157	345
Males	Age	Chi square statistic	P value	Significant?		Chi square statistic	P value	Significant?			Stim. phase 4 vs. Stim. phase 5	-1.346	-4.302 to 1.611	No	0.7248	No		Stim. phase 4 vs. Stim. phase 5	3.62	4.966	-1.346	1.081	22	22	1.761	585								Stim. phase 4 vs. Stim. phase 5	0.4216	-2.859 to 3.702	No	0.9967	No		Stim. phase 4 vs. Stim. phase 5	4.974	4.553	0.4216	1.196	13	13	0.4984	345
	P17	5.75	0.2638	No		2	1	No
	P22	0.875	0.9759	No		5.33	0.5138	No			Trial #4																							Trial #4
	P30	6.15	0.2051	No		0.5	1	No			Stim. phase 1 vs. Stim. phase 2	-0.9056	-4.007 to 2.196	No	0.9309	No		Stim. phase 1 vs. Stim. phase 2	6.25	7.156	-0.9056	1.133	20	20	1.13	585								Stim. phase 1 vs. Stim. phase 2	0.6332	-2.933 to 4.200	No	0.9885	No		Stim. phase 1 vs. Stim. phase 2	7.21	6.576	0.6332	1.301	11	11	0.6885	345
	P60	8.19	0.08474	No		0.46	1	No			Stim. phase 1 vs. Stim. phase 3	3.182	0.08095 to 6.283	Yes	0.0411	Yes		Stim. phase 1 vs. Stim. phase 3	6.25	3.068	3.182	1.133	20	20	3.971	585								Stim. phase 1 vs. Stim. phase 3	5.59	2.024 to 9.157	Yes	0.0002	Yes		Stim. phase 1 vs. Stim. phase 3	7.21	1.619	5.59	1.301	11	11	6.079	345
	P120	11.53	0.0211	Yes		3.33	0.5837	No			Stim. phase 1 vs. Stim. phase 4	0.6237	-2.477 to 3.725	No	0.9819	No		Stim. phase 1 vs. Stim. phase 4	6.25	5.626	0.6237	1.133	20	20	0.7783	585								Stim. phase 1 vs. Stim. phase 4	-0.001414	-3.568 to 3.565	No	>0.9999	No		Stim. phase 1 vs. Stim. phase 4	7.21	7.211	-0.001414	1.301	11	11	0.001538	345
Females	P17	8.5	0.139	No		1	0.9245	No			Stim. phase 1 vs. Stim. phase 5	-1.254	-4.355 to 1.847	No	0.8031	No		Stim. phase 1 vs. Stim. phase 5	6.25	7.504	-1.254	1.133	20	20	1.565	585								Stim. phase 1 vs. Stim. phase 5	0.9491	-2.617 to 4.516	No	0.9495	No		Stim. phase 1 vs. Stim. phase 5	7.21	6.261	0.9491	1.301	11	11	1.032	345
	P22	7.55	0.1136	No		6	0.2223	No			Stim. phase 2 vs. Stim. phase 3	4.088	0.9865 to 7.189	Yes	0.0031	Yes		Stim. phase 2 vs. Stim. phase 3	7.156	3.068	4.088	1.133	20	20	5.101	585								Stim. phase 2 vs. Stim. phase 3	4.957	1.391 to 8.524	Yes	0.0015	Yes		Stim. phase 2 vs. Stim. phase 3	6.576	1.619	4.957	1.301	11	11	5.39	345
	P30	7.63	0.1031	No		3.89	0.4607	No			Stim. phase 2 vs. Stim. phase 4	1.529	-1.572 to 4.630	No	0.6603	No		Stim. phase 2 vs. Stim. phase 4	7.156	5.626	1.529	1.133	20	20	1.908	585								Stim. phase 2 vs. Stim. phase 4	-0.6346	-4.201 to 2.932	No	0.9884	No		Stim. phase 2 vs. Stim. phase 4	6.576	7.211	-0.6346	1.301	11	11	0.6901	345
	P60	2.59	0.628	No		5.91	0.2165	No			Stim. phase 2 vs. Stim. phase 5	-0.3484	-3.450 to 2.753	No	0.9981	No		Stim. phase 2 vs. Stim. phase 5	7.156	7.504	-0.3484	1.133	20	20	0.4348	585								Stim. phase 2 vs. Stim. phase 5	0.3159	-3.251 to 3.882	No	0.9992	No		Stim. phase 2 vs. Stim. phase 5	6.576	6.261	0.3159	1.301	11	11	0.3435	345
	P120	1.11	0.892505	No		2.85	0.5871	No			Stim. phase 3 vs. Stim. phase 4	-2.558	-5.660 to 0.5427	No	0.1604	No		Stim. phase 3 vs. Stim. phase 4	3.068	5.626	-2.558	1.133	20	20	3.192	585								Stim. phase 3 vs. Stim. phase 4	-5.592	-9.158 to -2.025	Yes	0.0002	Yes		Stim. phase 3 vs. Stim. phase 4	1.619	7.211	-5.592	1.301	11	11	6.08	345
											Stim. phase 3 vs. Stim. phase 5	-4.436	-7.537 to -1.335	Yes	0.001	Yes		Stim. phase 3 vs. Stim. phase 5	3.068	7.504	-4.436	1.133	20	20	5.536	585								Stim. phase 3 vs. Stim. phase 5	-4.641	-8.208 to -1.075	Yes	0.0037	Yes		Stim. phase 3 vs. Stim. phase 5	1.619	6.261	-4.641	1.301	11	11	5.047	345
											Stim. phase 4 vs. Stim. phase 5	-1.878	-4.979 to 1.223	No	0.4617	No		Stim. phase 4 vs. Stim. phase 5	5.626	7.504	-1.878	1.133	20	20	2.343	585								Stim. phase 4 vs. Stim. phase 5	0.9505	-2.616 to 4.517	No	0.9492	No		Stim. phase 4 vs. Stim. phase 5	7.211	6.261	0.9505	1.301	11	11	1.034	345
											Trial #5																							Trial #5
											Stim. phase 1 vs. Stim. phase 2	-0.2692	-4.273 to 3.734	No	0.9997	No		Stim. phase 1 vs. Stim. phase 2	6.73	6.999	-0.2692	1.463	12	12	0.2602	585								Stim. phase 1 vs. Stim. phase 2	-1.759	-5.325 to 1.808	No	0.6586	No		Stim. phase 1 vs. Stim. phase 2	4.032	5.791	-1.759	1.301	11	11	1.912	345
											Stim. phase 1 vs. Stim. phase 3	4.34	0.3368 to 8.344	Yes	0.026	Yes		Stim. phase 1 vs. Stim. phase 3	6.73	2.389	4.34	1.463	12	12	4.195	585								Stim. phase 1 vs. Stim. phase 3	1.383	-2.183 to 4.950	No	0.8251	No		Stim. phase 1 vs. Stim. phase 3	4.032	2.649	1.383	1.301	11	11	1.504	345
											Stim. phase 1 vs. Stim. phase 4	3.126	-0.8773 to 7.130	No	0.206	No		Stim. phase 1 vs. Stim. phase 4	6.73	3.604	3.126	1.463	12	12	3.022	585								Stim. phase 1 vs. Stim. phase 4	-0.6561	-4.223 to 2.910	No	0.9869	No		Stim. phase 1 vs. Stim. phase 4	4.032	4.689	-0.6561	1.301	11	11	0.7134	345
											Stim. phase 1 vs. Stim. phase 5	1.608	-2.395 to 5.612	No	0.807	No		Stim. phase 1 vs. Stim. phase 5	6.73	5.121	1.608	1.463	12	12	1.555	585								Stim. phase 1 vs. Stim. phase 5	-1.441	-5.007 to 2.126	No	0.8023	No		Stim. phase 1 vs. Stim. phase 5	4.032	5.473	-1.441	1.301	11	11	1.567	345
											Stim. phase 2 vs. Stim. phase 3	4.609	0.6059 to 8.613	Yes	0.0147	Yes		Stim. phase 2 vs. Stim. phase 3	6.999	2.389	4.609	1.463	12	12	4.455	585								Stim. phase 2 vs. Stim. phase 3	3.142	-0.4245 to 6.709	No	0.1135	No		Stim. phase 2 vs. Stim. phase 3	5.791	2.649	3.142	1.301	11	11	3.417	345
											Stim. phase 2 vs. Stim. phase 4	3.395	-0.6082 to 7.399	No	0.1398	No		Stim. phase 2 vs. Stim. phase 4	6.999	3.604	3.395	1.463	12	12	3.282	585								Stim. phase 2 vs. Stim. phase 4	1.103	-2.464 to 4.669	No	0.9153	No		Stim. phase 2 vs. Stim. phase 4	5.791	4.689	1.103	1.301	11	11	1.199	345
											Stim. phase 2 vs. Stim. phase 5	1.877	-2.126 to 5.881	No	0.7017	No		Stim. phase 2 vs. Stim. phase 5	6.999	5.121	1.877	1.463	12	12	1.815	585								Stim. phase 2 vs. Stim. phase 5	0.3179	-3.249 to 3.884	No	0.9992	No		Stim. phase 2 vs. Stim. phase 5	5.791	5.473	0.3179	1.301	11	11	0.3456	345
											Stim. phase 3 vs. Stim. phase 4	-1.214	-5.218 to 2.789	No	0.9213	No		Stim. phase 3 vs. Stim. phase 4	2.389	3.604	-1.214	1.463	12	12	1.174	585								Stim. phase 3 vs. Stim. phase 4	-2.039	-5.606 to 1.527	No	0.519	No		Stim. phase 3 vs. Stim. phase 4	2.649	4.689	-2.039	1.301	11	11	2.217	345
											Stim. phase 3 vs. Stim. phase 5	-2.732	-6.736 to 1.271	No	0.3363	No		Stim. phase 3 vs. Stim. phase 5	2.389	5.121	-2.732	1.463	12	12	2.641	585								Stim. phase 3 vs. Stim. phase 5	-2.824	-6.391 to 0.7423	No	0.193	No		Stim. phase 3 vs. Stim. phase 5	2.649	5.473	-2.824	1.301	11	11	3.071	345
											Stim. phase 4 vs. Stim. phase 5	-1.518	-5.521 to 2.486	No	0.8379	No		Stim. phase 4 vs. Stim. phase 5	3.604	5.121	-1.518	1.463	12	12	1.467	585								Stim. phase 4 vs. Stim. phase 5	-0.7849	-4.351 to 2.782	No	0.9745	No		Stim. phase 4 vs. Stim. phase 5	4.689	5.473	-0.7849	1.301	11	11	0.8535	345
											2-way ANOVA summary																							2-way ANOVA summary
											Comparison between velocities of different trials within each stimulus phase																							Comparison between velocities of different trials within each stimulus phase
											Source of Variation	% of total variation	P value	P value summary	Significant?																			Source of Variation	% of total variation	P value	P value summary	Significant?
											Interaction	3.75	0.0356	*	Yes																			Interaction	3.561	0.472	ns	No
											slice range	10.67	<0.0001	****	Yes																			slice range	14.54	<0.0001	****	Yes
											response type	4.711	<0.0001	****	Yes																			response type	2.82	0.0152	*	Yes
											ANOVA table	SS (Type III)	DF	MS	F (DFn, DFd)	P value																		ANOVA table	SS (Type III)	DF	MS	F (DFn, DFd)	P value
											Interaction	358.1	16	22.38	F (16, 585) = 1.743	P=0.0356																		Interaction	146.7	16	9.169	F (16, 345) = 0.9856	P=0.4720
											slice range	1019	4	254.7	F (4, 585) = 19.83	P<0.0001																		slice range	599	4	149.8	F (4, 345) = 16.10	P<0.0001
											response type	450	4	112.5	F (4, 585) = 8.759	P<0.0001																		response type	116.2	4	29.04	F (4, 345) = 3.122	P=0.0152
											Residual	7514	585	12.84																				Residual	3210	345	9.303
											Data summary																							Data summary
											Number of columns (response type)	5																						Number of columns (response type)	5
											Number of rows (slice range)	5																						Number of rows (slice range)	5
											Number of values	610																						Number of values	370
													Tukey's multiple comparisons test																							Tukey's multiple comparisons test
											Stim. phase 1	Predicted (LS) mean diff.	95.00% CI of diff.	Below threshold?	Adjusted P Value	Significant?		Test details	Predicted (LS) mean 1	Predicted (LS) mean 2	Predicted (LS) mean diff.	SE of diff.	N1	N2	q	DF								Stim. phase 1	Predicted (LS) mean diff.	95.00% CI of diff.	Below threshold?	Adjusted P Value	Significant?		Test details	Predicted (LS) mean 1	Predicted (LS) mean 2	Predicted (LS) mean diff.	SE of diff.	N1	N2	q	DF
											Trial#1 vs. Trial#2	-0.3424	-2.773 to 2.088	No	0.9953	No		Trial#1 vs. Trial#2	5.96	6.302	-0.3424	0.8882	41	27	0.5452	585								Trial#1 vs. Trial#2	0.0362	-2.665 to 2.737	No	>0.9999	No		Trial#1 vs. Trial#2	5.768	5.732	0.0362	0.9849	17	22	0.05198	345
											Trial#1 vs. Trial#3	0.7115	-1.880 to 3.303	No	0.9442	No		Trial#1 vs. Trial#3	5.96	5.249	0.7115	0.9472	41	22	1.062	585								Trial#1 vs. Trial#3	-0.2472	-3.329 to 2.834	No	0.9995	No		Trial#1 vs. Trial#3	5.768	6.016	-0.2472	1.124	17	13	0.3111	345
											Trial#1 vs. Trial#4	-0.2902	-2.965 to 2.385	No	0.9983	No		Trial#1 vs. Trial#4	5.96	6.25	-0.2902	0.9775	41	20	0.4198	585								Trial#1 vs. Trial#4	-1.441	-4.678 to 1.795	No	0.7391	No		Trial#1 vs. Trial#4	5.768	7.21	-1.441	1.18	17	11	1.727	345
											Trial#1 vs. Trial#5	-0.7697	-3.988 to 2.449	No	0.9658	No		Trial#1 vs. Trial#5	5.96	6.73	-0.7697	1.176	41	12	0.9254	585								Trial#1 vs. Trial#5	1.736	-1.501 to 4.973	No	0.5822	No		Trial#1 vs. Trial#5	5.768	4.032	1.736	1.18	17	11	2.08	345
											Trial#2 vs. Trial#3	1.054	-1.763 to 3.870	No	0.8443	No		Trial#2 vs. Trial#3	6.302	5.249	1.054	1.029	27	22	1.448	585								Trial#2 vs. Trial#3	-0.2834	-3.209 to 2.643	No	0.9989	No		Trial#2 vs. Trial#3	5.732	6.016	-0.2834	1.067	22	13	0.3757	345
											Trial#2 vs. Trial#4	0.05224	-2.841 to 2.945	No	>0.9999	No		Trial#2 vs. Trial#4	6.302	6.25	0.05224	1.057	27	20	0.06987	585								Trial#2 vs. Trial#4	-1.477	-4.566 to 1.611	No	0.6841	No		Trial#2 vs. Trial#4	5.732	7.21	-1.477	1.126	22	11	1.855	345
											Trial#2 vs. Trial#5	-0.4273	-3.830 to 2.975	No	0.997	No		Trial#2 vs. Trial#5	6.302	6.73	-0.4273	1.243	27	12	0.486	585								Trial#2 vs. Trial#5	1.7	-1.389 to 4.788	No	0.5572	No		Trial#2 vs. Trial#5	5.732	4.032	1.7	1.126	22	11	2.134	345
											Trial#3 vs. Trial#4	-1.002	-4.031 to 2.028	No	0.8951	No		Trial#3 vs. Trial#4	5.249	6.25	-1.002	1.107	22	20	1.279	585								Trial#3 vs. Trial#4	-1.194	-4.621 to 2.233	No	0.8747	No		Trial#3 vs. Trial#4	6.016	7.21	-1.194	1.25	13	11	1.351	345
											Trial#3 vs. Trial#5	-1.481	-5.000 to 2.038	No	0.7788	No		Trial#3 vs. Trial#5	5.249	6.73	-1.481	1.286	22	12	1.629	585								Trial#3 vs. Trial#5	1.983	-1.443 to 5.410	No	0.5067	No		Trial#3 vs. Trial#5	6.016	4.032	1.983	1.25	13	11	2.245	345
											Trial#4 vs. Trial#5	-0.4796	-4.060 to 3.101	No	0.9961	No		Trial#4 vs. Trial#5	6.25	6.73	-0.4796	1.309	20	12	0.5182	585								Trial#4 vs. Trial#5	3.177	-0.3893 to 6.744	No	0.1065	No		Trial#4 vs. Trial#5	7.21	4.032	3.177	1.301	11	11	3.455	345
											Stim. phase 2																							Stim. phase 2
											Trial#1 vs. Trial#2	-1.016	-3.446 to 1.415	No	0.7832	No		Trial#1 vs. Trial#2	5.486	6.502	-1.016	0.8882	41	27	1.617	585								Trial#1 vs. Trial#2	1.134	-1.567 to 3.835	No	0.7791	No		Trial#1 vs. Trial#2	6.244	5.11	1.134	0.9849	17	22	1.628	345
											Trial#1 vs. Trial#3	-0.9116	-3.503 to 1.680	No	0.8719	No		Trial#1 vs. Trial#3	5.486	6.398	-0.9116	0.9472	41	22	1.361	585								Trial#1 vs. Trial#3	1.119	-1.962 to 4.201	No	0.857	No		Trial#1 vs. Trial#3	6.244	5.124	1.119	1.124	17	13	1.409	345
											Trial#1 vs. Trial#4	-1.669	-4.344 to 1.005	No	0.4299	No		Trial#1 vs. Trial#4	5.486	7.156	-1.669	0.9775	41	20	2.415	585								Trial#1 vs. Trial#4	-0.3326	-3.569 to 2.904	No	0.9986	No		Trial#1 vs. Trial#4	6.244	6.576	-0.3326	1.18	17	11	0.3985	345
											Trial#1 vs. Trial#5	-1.512	-4.731 to 1.706	No	0.7001	No		Trial#1 vs. Trial#5	5.486	6.999	-1.512	1.176	41	12	1.818	585								Trial#1 vs. Trial#5	0.4526	-2.784 to 3.689	No	0.9954	No		Trial#1 vs. Trial#5	6.244	5.791	0.4526	1.18	17	11	0.5423	345
											Trial#2 vs. Trial#3	0.1043	-2.712 to 2.921	No	>0.9999	No		Trial#2 vs. Trial#3	6.502	6.398	0.1043	1.029	27	22	0.1433	585								Trial#2 vs. Trial#3	-0.0142	-2.940 to 2.912	No	>0.9999	No		Trial#2 vs. Trial#3	5.11	5.124	-0.0142	1.067	22	13	0.01881	345
											Trial#2 vs. Trial#4	-0.6534	-3.547 to 2.240	No	0.9722	No		Trial#2 vs. Trial#4	6.502	7.156	-0.6534	1.057	27	20	0.874	585								Trial#2 vs. Trial#4	-1.466	-4.555 to 1.622	No	0.6903	No		Trial#2 vs. Trial#4	5.11	6.576	-1.466	1.126	22	11	1.841	345
											Trial#2 vs. Trial#5	-0.4966	-3.899 to 2.906	No	0.9946	No		Trial#2 vs. Trial#5	6.502	6.999	-0.4966	1.243	27	12	0.5648	585								Trial#2 vs. Trial#5	-0.6811	-3.770 to 2.408	No	0.9743	No		Trial#2 vs. Trial#5	5.11	5.791	-0.6811	1.126	22	11	0.8552	345
											Trial#3 vs. Trial#4	-0.7577	-3.788 to 2.272	No	0.9598	No		Trial#3 vs. Trial#4	6.398	7.156	-0.7577	1.107	22	20	0.9678	585								Trial#3 vs. Trial#4	-1.452	-4.879 to 1.974	No	0.7729	No		Trial#3 vs. Trial#4	5.124	6.576	-1.452	1.25	13	11	1.643	345
											Trial#3 vs. Trial#5	-0.6009	-4.120 to 2.918	No	0.9902	No		Trial#3 vs. Trial#5	6.398	6.999	-0.6009	1.286	22	12	0.6607	585								Trial#3 vs. Trial#5	-0.6669	-4.093 to 2.760	No	0.9838	No		Trial#3 vs. Trial#5	5.124	5.791	-0.6669	1.25	13	11	0.7548	345
											Trial#4 vs. Trial#5	0.1568	-3.424 to 3.738	No	>0.9999	No		Trial#4 vs. Trial#5	7.156	6.999	0.1568	1.309	20	12	0.1695	585								Trial#4 vs. Trial#5	0.7852	-2.781 to 4.352	No	0.9745	No		Trial#4 vs. Trial#5	6.576	5.791	0.7852	1.301	11	11	0.8538	345
											Stim. phase 3																							Stim. phase 3
											Trial#1 vs. Trial#2	-0.3442	-2.775 to 2.086	No	0.9952	No		Trial#1 vs. Trial#2	2.324	2.668	-0.3442	0.8882	41	27	0.5481	585								Trial#1 vs. Trial#2	1.387	-1.314 to 4.088	No	0.6227	No		Trial#1 vs. Trial#2	2.917	1.53	1.387	0.9849	17	22	1.992	345
											Trial#1 vs. Trial#3	-1.262	-3.854 to 1.329	No	0.6709	No		Trial#1 vs. Trial#3	2.324	3.586	-1.262	0.9472	41	22	1.885	585								Trial#1 vs. Trial#3	0.1886	-2.893 to 3.270	No	0.9998	No		Trial#1 vs. Trial#3	2.917	2.728	0.1886	1.124	17	13	0.2373	345
											Trial#1 vs. Trial#4	-0.7439	-3.419 to 1.931	No	0.9416	No		Trial#1 vs. Trial#4	2.324	3.068	-0.7439	0.9775	41	20	1.076	585								Trial#1 vs. Trial#4	1.297	-1.939 to 4.534	No	0.8069	No		Trial#1 vs. Trial#4	2.917	1.619	1.297	1.18	17	11	1.555	345
											Trial#1 vs. Trial#5	-0.0652	-3.284 to 3.153	No	>0.9999	No		Trial#1 vs. Trial#5	2.324	2.389	-0.0652	1.176	41	12	0.07839	585								Trial#1 vs. Trial#5	0.2675	-2.969 to 3.504	No	0.9994	No		Trial#1 vs. Trial#5	2.917	2.649	0.2675	1.18	17	11	0.3205	345
											Trial#2 vs. Trial#3	-0.918	-3.735 to 1.899	No	0.8999	No		Trial#2 vs. Trial#3	2.668	3.586	-0.918	1.029	27	22	1.261	585								Trial#2 vs. Trial#3	-1.199	-4.125 to 1.727	No	0.7941	No		Trial#2 vs. Trial#3	1.53	2.728	-1.199	1.067	22	13	1.589	345
											Trial#2 vs. Trial#4	-0.3996	-3.293 to 2.494	No	0.9957	No		Trial#2 vs. Trial#4	2.668	3.068	-0.3996	1.057	27	20	0.5345	585								Trial#2 vs. Trial#4	-0.08987	-3.179 to 2.999	No	>0.9999	No		Trial#2 vs. Trial#4	1.53	1.619	-0.08987	1.126	22	11	0.1128	345
											Trial#2 vs. Trial#5	0.279	-3.123 to 3.681	No	0.9994	No		Trial#2 vs. Trial#5	2.668	2.389	0.279	1.243	27	12	0.3174	585								Trial#2 vs. Trial#5	-1.12	-4.208 to 1.969	No	0.8579	No		Trial#2 vs. Trial#5	1.53	2.649	-1.12	1.126	22	11	1.406	345
											Trial#3 vs. Trial#4	0.5184	-2.511 to 3.548	No	0.9901	No		Trial#3 vs. Trial#4	3.586	3.068	0.5184	1.107	22	20	0.6621	585								Trial#3 vs. Trial#4	1.109	-2.318 to 4.535	No	0.9015	No		Trial#3 vs. Trial#4	2.728	1.619	1.109	1.25	13	11	1.255	345
											Trial#3 vs. Trial#5	1.197	-2.322 to 4.716	No	0.8849	No		Trial#3 vs. Trial#5	3.586	2.389	1.197	1.286	22	12	1.316	585								Trial#3 vs. Trial#5	0.07889	-3.348 to 3.505	No	>0.9999	No		Trial#3 vs. Trial#5	2.728	2.649	0.07889	1.25	13	11	0.08928	345
											Trial#4 vs. Trial#5	0.6787	-2.902 to 4.260	No	0.9855	No		Trial#4 vs. Trial#5	3.068	2.389	0.6787	1.309	20	12	0.7334	585								Trial#4 vs. Trial#5	-1.03	-4.596 to 2.537	No	0.9329	No		Trial#4 vs. Trial#5	1.619	2.649	-1.03	1.301	11	11	1.12	345
											Stim. phase 4																							Stim. phase 4
											Trial#1 vs. Trial#2	-2.723	-5.153 to -0.2924	Yes	0.0192	Yes		Trial#1 vs. Trial#2	1.47	4.193	-2.723	0.8882	41	27	4.335	585								Trial#1 vs. Trial#2	0.7425	-1.959 to 3.443	No	0.9434	No		Trial#1 vs. Trial#2	4.291	3.548	0.7425	0.9849	17	22	1.066	345
											Trial#1 vs. Trial#3	-2.15	-4.742 to 0.4413	No	0.156	No		Trial#1 vs. Trial#3	1.47	3.62	-2.15	0.9472	41	22	3.211	585								Trial#1 vs. Trial#3	-0.6837	-3.765 to 2.398	No	0.9737	No		Trial#1 vs. Trial#3	4.291	4.974	-0.6837	1.124	17	13	0.8603	345
											Trial#1 vs. Trial#4	-4.157	-6.831 to -1.482	Yes	0.0002	Yes		Trial#1 vs. Trial#4	1.47	5.626	-4.157	0.9775	41	20	6.014	585								Trial#1 vs. Trial#4	-2.92	-6.157 to 0.3161	No	0.0989	No		Trial#1 vs. Trial#4	4.291	7.211	-2.92	1.18	17	11	3.499	345
											Trial#1 vs. Trial#5	-2.134	-5.352 to 1.085	No	0.3664	No		Trial#1 vs. Trial#5	1.47	3.604	-2.134	1.176	41	12	2.565	585								Trial#1 vs. Trial#5	-0.3978	-3.634 to 2.839	No	0.9972	No		Trial#1 vs. Trial#5	4.291	4.689	-0.3978	1.18	17	11	0.4767	345
											Trial#2 vs. Trial#3	0.5725	-2.244 to 3.389	No	0.9812	No		Trial#2 vs. Trial#3	4.193	3.62	0.5725	1.029	27	22	0.7865	585								Trial#2 vs. Trial#3	-1.426	-4.352 to 1.500	No	0.6685	No		Trial#2 vs. Trial#3	3.548	4.974	-1.426	1.067	22	13	1.89	345
											Trial#2 vs. Trial#4	-1.434	-4.327 to 1.459	No	0.6561	No		Trial#2 vs. Trial#4	4.193	5.626	-1.434	1.057	27	20	1.918	585								Trial#2 vs. Trial#4	-3.663	-6.752 to -0.5742	Yes	0.011	Yes		Trial#2 vs. Trial#4	3.548	7.211	-3.663	1.126	22	11	4.599	345
											Trial#2 vs. Trial#5	0.5892	-2.813 to 3.992	No	0.9897	No		Trial#2 vs. Trial#5	4.193	3.604	0.5892	1.243	27	12	0.6702	585								Trial#2 vs. Trial#5	-1.14	-4.229 to 1.948	No	0.8496	No		Trial#2 vs. Trial#5	3.548	4.689	-1.14	1.126	22	11	1.432	345
											Trial#3 vs. Trial#4	-2.006	-5.036 to 1.024	No	0.3677	No		Trial#3 vs. Trial#4	3.62	5.626	-2.006	1.107	22	20	2.562	585								Trial#3 vs. Trial#4	-2.237	-5.663 to 1.190	No	0.381	No		Trial#3 vs. Trial#4	4.974	7.211	-2.237	1.25	13	11	2.532	345
											Trial#3 vs. Trial#5	0.01679	-3.503 to 3.536	No	>0.9999	No		Trial#3 vs. Trial#5	3.62	3.604	0.01679	1.286	22	12	0.01846	585								Trial#3 vs. Trial#5	0.2858	-3.141 to 3.712	No	0.9994	No		Trial#3 vs. Trial#5	4.974	4.689	0.2858	1.25	13	11	0.3235	345
											Trial#4 vs. Trial#5	2.023	-1.558 to 5.604	No	0.533	No		Trial#4 vs. Trial#5	5.626	3.604	2.023	1.309	20	12	2.186	585								Trial#4 vs. Trial#5	2.523	-1.044 to 6.089	No	0.2984	No		Trial#4 vs. Trial#5	7.211	4.689	2.523	1.301	11	11	2.743	345
											Stim. phase 5																							Stim. phase 5
											Trial#1 vs. Trial#2	-1.634	-4.064 to 0.7966	No	0.3518	No		Trial#1 vs. Trial#2	2.038	3.672	-1.634	0.8882	41	27	2.601	585								Trial#1 vs. Trial#2	1.822	-0.8785 to 4.523	No	0.3465	No		Trial#1 vs. Trial#2	6.608	4.786	1.822	0.9849	17	22	2.617	345
											Trial#1 vs. Trial#3	-2.928	-5.520 to -0.3362	Yes	0.0177	Yes		Trial#1 vs. Trial#3	2.038	4.966	-2.928	0.9472	41	22	4.372	585								Trial#1 vs. Trial#3	2.056	-1.026 to 5.137	No	0.3584	No		Trial#1 vs. Trial#3	6.608	4.553	2.056	1.124	17	13	2.587	345
											Trial#1 vs. Trial#4	-5.466	-8.141 to -2.792	Yes	<0.0001	Yes		Trial#1 vs. Trial#4	2.038	7.504	-5.466	0.9775	41	20	7.908	585								Trial#1 vs. Trial#4	0.3478	-2.889 to 3.584	No	0.9984	No		Trial#1 vs. Trial#4	6.608	6.261	0.3478	1.18	17	11	0.4167	345
											Trial#1 vs. Trial#5	-3.084	-6.302 to 0.1351	No	0.0678	No		Trial#1 vs. Trial#5	2.038	5.121	-3.084	1.176	41	12	3.707	585								Trial#1 vs. Trial#5	1.135	-2.102 to 4.372	No	0.8721	No		Trial#1 vs. Trial#5	6.608	5.473	1.135	1.18	17	11	1.36	345
											Trial#2 vs. Trial#3	-1.294	-4.111 to 1.523	No	0.7176	No		Trial#2 vs. Trial#3	3.672	4.966	-1.294	1.029	27	22	1.778	585								Trial#2 vs. Trial#3	0.2332	-2.693 to 3.159	No	0.9995	No		Trial#2 vs. Trial#3	4.786	4.553	0.2332	1.067	22	13	0.3091	345
											Trial#2 vs. Trial#4	-3.832	-6.725 to -0.9392	Yes	0.0029	Yes		Trial#2 vs. Trial#4	3.672	7.504	-3.832	1.057	27	20	5.126	585								Trial#2 vs. Trial#4	-1.475	-4.563 to 1.614	No	0.6856	No		Trial#2 vs. Trial#4	4.786	6.261	-1.475	1.126	22	11	1.852	345
											Trial#2 vs. Trial#5	-1.45	-4.852 to 1.953	No	0.7709	No		Trial#2 vs. Trial#5	3.672	5.121	-1.45	1.243	27	12	1.649	585								Trial#2 vs. Trial#5	-0.6875	-3.776 to 2.401	No	0.9734	No		Trial#2 vs. Trial#5	4.786	5.473	-0.6875	1.126	22	11	0.8632	345
											Trial#3 vs. Trial#4	-2.538	-5.568 to 0.4916	No	0.1488	No		Trial#3 vs. Trial#4	4.966	7.504	-2.538	1.107	22	20	3.242	585								Trial#3 vs. Trial#4	-1.708	-5.134 to 1.719	No	0.6494	No		Trial#3 vs. Trial#4	4.553	6.261	-1.708	1.25	13	11	1.933	345
											Trial#3 vs. Trial#5	-0.1556	-3.675 to 3.364	No	>0.9999	No		Trial#3 vs. Trial#5	4.966	5.121	-0.1556	1.286	22	12	0.171	585								Trial#3 vs. Trial#5	-0.9207	-4.347 to 2.506	No	0.9477	No		Trial#3 vs. Trial#5	4.553	5.473	-0.9207	1.25	13	11	1.042	345
											Trial#4 vs. Trial#5	2.383	-1.198 to 5.964	No	0.3625	No		Trial#4 vs. Trial#5	7.504	5.121	2.383	1.309	20	12	2.575	585								Trial#4 vs. Trial#5	0.7872	-2.779 to 4.354	No	0.9742	No		Trial#4 vs. Trial#5	6.261	5.473	0.7872	1.301	11	11	0.856	345
[truncated: 5 more columns]

## Sheet: Figure S2
Related to	Figure S2
Average velocity of "Freeze" response across the 5 trials for Males on Test day 1 (Figure S2A)																							Average velocity of "Freeze" response across the 5 trials for Males on Test day 2 (Figure S2B)																							Average velocity of "Freeze" response across the 5 trials for Females on Test day 1 (Figure S2C)
Descriptive statistics (values)																							Descriptive statistics (values)																							Descriptive statistics (values)
	Trial #1				Trial #2				Trial #3				Trial #4				Trial #5							Trial #1				Trial #2				Trial #3				Trial #4				Trial #5							Trial #1
Stimulus phase	Mean	St. deviation	N	Std. error of mean	Mean	St. deviation	N	Std. error of mean	Mean	St. deviation	N	Std. error of mean	Mean	St. deviation	N	Std. error of mean	Mean	St. deviation	N	Std. error of mean			Stimulus phase	Mean	St. deviation	N	Std. error of mean	Mean	St. deviation	N	Std. error of mean	Mean	St. deviation	N	Std. error of mean	Mean	St. deviation	N	Std. error of mean	Mean	St. deviation	N	Std. error of mean			Stimulus phase	Mean	St. deviation	N
1	6.01328	3.34539	19	0.767485	5.86334	2.41313	11	0.727587	6.54408	5.87692	6	2.39924	5.46193	2.78097	7	1.05111	4.35719	2.14285	4	1.07142			1	4.65044	1.39251	4	0.696257	6.06275	3.60502	6	1.47174	5.3666	3.18974	3	1.8416	7.24551	2.95892	3	1.70833	3.48139	2.57647	4	1.28824			1	5.91394	3.17094	22
2	5.75209	3.49479	19	0.80176	6.43556	3.24192	11	0.977476	5.81315	5.46043	6	2.22921	6.17448	5.29293	7	2.00054	5.57301	2.74671	4	1.37336			2	6.46897	4.51169	4	2.25585	4.20467	1.61007	6	0.657307	3.96837	4.79565	3	2.76877	7.52983	0.571355	3	0.329872	5.1994	2.0012	4	1.0006			2	5.25695	2.41372	22
3	2.39073	1.93904	19	0.444846	3.38604	2.75768	11	0.831471	3.71111	2.107	6	0.860178	3.41165	3.2728	7	1.237	3.51368	5.21417	4	2.60709			3	4.34722	3.17448	4	1.58724	2.27155	2.45288	6	1.00138	2.78538	1.87979	3	1.0853	1.71904	0.809059	3	0.46711	2.90594	4.08621	4	2.04311			3	2.26674	1.94285	22
4	1.48347	3.49835	19	0.802576	5.5656	5.25973	11	1.58587	2.79792	4.63493	6	1.8922	5.08915	3.74736	7	1.41637	3.61375	2.46703	4	1.23351			4	4.35859	3.32083	4	1.66041	3.99813	3.53119	6	1.4416	7.64379	2.02844	3	1.17112	6.09883	1.67135	3	0.964957	4.54719	4.03966	4	2.01983			4	1.45813	3.01765	22
5	1.99303	3.48704	19	0.799982	4.41424	3.71667	11	1.12062	6.14732	3.69283	6	1.50759	6.05578	4.63177	7	1.75064	2.53333	2.39092	4	1.19546			5	8.21213	2.68031	4	1.34016	4.96167	0.617846	6	0.252235	5.71637	1.48117	3	0.855152	6.22577	1.69838	3	0.980562	6.7726	4.77879	4	2.3894			5	2.07672	3.6427	22
2-way ANOVA summary																							2-way ANOVA summary																							2-way ANOVA summary
Comparison between stimulus phases (time) within each trial																							Comparison between stimulus phases (time) within each trial																							Comparison between stimulus phases (time) within each trial
Source of Variation	% of total variation	P value	P value summary	Significant?																			Source of Variation	% of total variation	P value	P value summary	Significant?																			Source of Variation	% of total variation	P value	P value summary
Interaction	5.067	0.6487	ns	No																			Interaction	11.36	0.7262	ns	No																			Interaction	5.125	0.0932	ns
slice range	5.774	0.0053	**	Yes																			slice range	14.72	0.006	**	Yes																			slice range	14.09	<0.0001	****
response type	4.136	0.0309	*	Yes																			response type	3.765	0.4108	ns	No																			response type	6.263	<0.0001	****
ANOVA table	SS (Type III)	DF	MS	F (DFn, DFd)	P value																		ANOVA table	SS (Type III)	DF	MS	F (DFn, DFd)	P value																		ANOVA table	SS (Type III)	DF	MS
Interaction	174.1	16	10.88	F (16, 210) = 0.8317	P=0.6487																		Interaction	103.5	16	6.47	F (16, 75) = 0.7578	P=0.7262																		Interaction	313.1	16	19.57
slice range	198.4	4	49.59	F (4, 210) = 3.791	P=0.0053																		slice range	134.1	4	33.53	F (4, 75) = 3.926	P=0.0060																		slice range	860.6	4	215.2
response type	142.1	4	35.52	F (4, 210) = 2.715	P=0.0309																		response type	34.3	4	8.575	F (4, 75) = 1.004	P=0.4108																		response type	382.6	4	95.65
Residual	2747	210	13.08																				Residual	640.4	75	8.538																				Residual	4534	350	12.95
Data summary																							Data summary																							Data summary
Number of columns (response type)	5																						Number of columns (response type)	5																						Number of columns (response type)	5
Number of rows (slice range)	5																						Number of rows (slice range)	5																						Number of rows (slice range)	5
Number of values	235																						Number of values	100																						Number of values	375
		Tukey's multiple comparisons test																							Tukey's multiple comparisons test																							Tukey's multiple comparisons test
Trial #1	Predicted (LS) mean diff.	95.00% CI of diff.	Below threshold?	Adjusted P Value	Significant?		Test details	Predicted (LS) mean 1	Predicted (LS) mean 2	Predicted (LS) mean diff.	SE of diff.	N1	N2	q	DF								Trial #1	Predicted (LS) mean diff.	95.00% CI of diff.	Below threshold?	Adjusted P Value	Significant?		Test details	Predicted (LS) mean 1	Predicted (LS) mean 2	Predicted (LS) mean diff.	SE of diff.	N1	N2	q	DF								Trial #1	Predicted (LS) mean diff.	95.00% CI of diff.	Below threshold?
Stim. phase 1 vs. Stim. phase 2	0.2612	-2.968 to 3.490	No	0.9995	No		Stim. phase 1 vs. Stim. phase 2	6.013	5.752	0.2612	1.173	19	19	0.3148	210								Stim. phase 1 vs. Stim. phase 2	-1.819	-7.594 to 3.957	No	0.9033	No		Stim. phase 1 vs. Stim. phase 2	4.65	6.469	-1.819	2.066	4	4	1.245	75								Stim. phase 1 vs. Stim. phase 2	0.657	-2.319 to 3.633	No
Stim. phase 1 vs. Stim. phase 3	3.623	0.3937 to 6.851	Yes	0.0193	Yes		Stim. phase 1 vs. Stim. phase 3	6.013	2.391	3.623	1.173	19	19	4.366	210								Stim. phase 1 vs. Stim. phase 3	0.3032	-5.472 to 6.079	No	0.9999	No		Stim. phase 1 vs. Stim. phase 3	4.65	4.347	0.3032	2.066	4	4	0.2075	75								Stim. phase 1 vs. Stim. phase 3	3.647	0.6715 to 6.623	Yes
Stim. phase 1 vs. Stim. phase 4	4.53	1.301 to 7.759	Yes	0.0014	Yes		Stim. phase 1 vs. Stim. phase 4	6.013	1.483	4.53	1.173	19	19	5.459	210								Stim. phase 1 vs. Stim. phase 4	0.2918	-5.484 to 6.067	No	>0.9999	No		Stim. phase 1 vs. Stim. phase 4	4.65	4.359	0.2918	2.066	4	4	0.1998	75								Stim. phase 1 vs. Stim. phase 4	4.456	1.480 to 7.431	Yes
Stim. phase 1 vs. Stim. phase 5	4.02	0.7914 to 7.249	Yes	0.0065	Yes		Stim. phase 1 vs. Stim. phase 5	6.013	1.993	4.02	1.173	19	19	4.845	210								Stim. phase 1 vs. Stim. phase 5	-3.562	-9.337 to 2.214	No	0.4259	No		Stim. phase 1 vs. Stim. phase 5	4.65	8.212	-3.562	2.066	4	4	2.438	75								Stim. phase 1 vs. Stim. phase 5	3.837	0.8616 to 6.813	Yes
Stim. phase 2 vs. Stim. phase 3	3.361	0.1325 to 6.590	Yes	0.0367	Yes		Stim. phase 2 vs. Stim. phase 3	5.752	2.391	3.361	1.173	19	19	4.051	210								Stim. phase 2 vs. Stim. phase 3	2.122	-3.654 to 7.897	No	0.8422	No		Stim. phase 2 vs. Stim. phase 3	6.469	4.347	2.122	2.066	4	4	1.452	75								Stim. phase 2 vs. Stim. phase 3	2.99	0.01456 to 5.966	Yes
Stim. phase 2 vs. Stim. phase 4	4.269	1.040 to 7.497	Yes	0.0032	Yes		Stim. phase 2 vs. Stim. phase 4	5.752	1.483	4.269	1.173	19	19	5.145	210								Stim. phase 2 vs. Stim. phase 4	2.11	-3.665 to 7.886	No	0.8447	No		Stim. phase 2 vs. Stim. phase 4	6.469	4.359	2.11	2.066	4	4	1.444	75								Stim. phase 2 vs. Stim. phase 4	3.799	0.8232 to 6.774	Yes
Stim. phase 2 vs. Stim. phase 5	3.759	0.5302 to 6.988	Yes	0.0135	Yes		Stim. phase 2 vs. Stim. phase 5	5.752	1.993	3.759	1.173	19	19	4.53	210								Stim. phase 2 vs. Stim. phase 5	-1.743	-7.519 to 4.032	No	0.916	No		Stim. phase 2 vs. Stim. phase 5	6.469	8.212	-1.743	2.066	4	4	1.193	75								Stim. phase 2 vs. Stim. phase 5	3.18	0.2046 to 6.156	Yes
Stim. phase 3 vs. Stim. phase 4	0.9073	-2.322 to 4.136	No	0.9381	No		Stim. phase 3 vs. Stim. phase 4	2.391	1.483	0.9073	1.173	19	19	1.093	210								Stim. phase 3 vs. Stim. phase 4	-0.01137	-5.787 to 5.764	No	>0.9999	No		Stim. phase 3 vs. Stim. phase 4	4.347	4.359	-0.01137	2.066	4	4	0.007784	75								Stim. phase 3 vs. Stim. phase 4	0.8086	-2.167 to 3.784	No
Stim. phase 3 vs. Stim. phase 5	0.3977	-2.831 to 3.627	No	0.9971	No		Stim. phase 3 vs. Stim. phase 5	2.391	1.993	0.3977	1.173	19	19	0.4793	210								Stim. phase 3 vs. Stim. phase 5	-3.865	-9.640 to 1.911	No	0.3421	No		Stim. phase 3 vs. Stim. phase 5	4.347	8.212	-3.865	2.066	4	4	2.645	75								Stim. phase 3 vs. Stim. phase 5	0.19	-2.786 to 3.166	No
Stim. phase 4 vs. Stim. phase 5	-0.5096	-3.738 to 2.719	No	0.9926	No		Stim. phase 4 vs. Stim. phase 5	1.483	1.993	-0.5096	1.173	19	19	0.6141	210								Stim. phase 4 vs. Stim. phase 5	-3.854	-9.629 to 1.922	No	0.345	No		Stim. phase 4 vs. Stim. phase 5	4.359	8.212	-3.854	2.066	4	4	2.638	75								Stim. phase 4 vs. Stim. phase 5	-0.6186	-3.594 to 2.357	No
Trial #2																							Trial #2																							Trial #2
Stim. phase 1 vs. Stim. phase 2	-0.5722	-4.816 to 3.671	No	0.9959	No		Stim. phase 1 vs. Stim. phase 2	5.863	6.436	-0.5722	1.542	11	11	0.5247	210								Stim. phase 1 vs. Stim. phase 2	1.858	-2.858 to 6.574	No	0.8053	No		Stim. phase 1 vs. Stim. phase 2	6.063	4.205	1.858	1.687	6	6	1.558	75								Stim. phase 1 vs. Stim. phase 2	0.05606	-3.433 to 3.545	No
Stim. phase 1 vs. Stim. phase 3	2.477	-1.766 to 6.721	No	0.495	No		Stim. phase 1 vs. Stim. phase 3	5.863	3.386	2.477	1.542	11	11	2.272	210								Stim. phase 1 vs. Stim. phase 3	3.791	-0.9245 to 8.507	No	0.174	No		Stim. phase 1 vs. Stim. phase 3	6.063	2.272	3.791	1.687	6	6	3.178	75								Stim. phase 1 vs. Stim. phase 3	4.429	0.9399 to 7.918	Yes
Stim. phase 1 vs. Stim. phase 4	0.2977	-3.946 to 4.541	No	0.9997	No		Stim. phase 1 vs. Stim. phase 4	5.863	5.566	0.2977	1.542	11	11	0.273	210								Stim. phase 1 vs. Stim. phase 4	2.065	-2.651 to 6.780	No	0.7376	No		Stim. phase 1 vs. Stim. phase 4	6.063	3.998	2.065	1.687	6	6	1.731	75								Stim. phase 1 vs. Stim. phase 4	3.355	-0.1340 to 6.845	No
Stim. phase 1 vs. Stim. phase 5	1.449	-2.794 to 5.693	No	0.8811	No		Stim. phase 1 vs. Stim. phase 5	5.863	4.414	1.449	1.542	11	11	1.329	210								Stim. phase 1 vs. Stim. phase 5	1.101	-3.615 to 5.817	No	0.9656	No		Stim. phase 1 vs. Stim. phase 5	6.063	4.962	1.101	1.687	6	6	0.923	75								Stim. phase 1 vs. Stim. phase 5	3.443	-0.04650 to 6.932	No
Stim. phase 2 vs. Stim. phase 3	3.05	-1.194 to 7.293	No	0.2807	No		Stim. phase 2 vs. Stim. phase 3	6.436	3.386	3.05	1.542	11	11	2.796	210								Stim. phase 2 vs. Stim. phase 3	1.933	-2.783 to 6.649	No	0.7816	No		Stim. phase 2 vs. Stim. phase 3	4.205	2.272	1.933	1.687	6	6	1.62	75								Stim. phase 2 vs. Stim. phase 3	4.373	0.8838 to 7.862	Yes
Stim. phase 2 vs. Stim. phase 4	0.87	-3.374 to 5.113	No	0.9801	No		Stim. phase 2 vs. Stim. phase 4	6.436	5.566	0.87	1.542	11	11	0.7978	210								Stim. phase 2 vs. Stim. phase 4	0.2065	-4.509 to 4.922	No	>0.9999	No		Stim. phase 2 vs. Stim. phase 4	4.205	3.998	0.2065	1.687	6	6	0.1731	75								Stim. phase 2 vs. Stim. phase 4	3.299	-0.1901 to 6.788	No
Stim. phase 2 vs. Stim. phase 5	2.021	-2.222 to 6.265	No	0.6849	No		Stim. phase 2 vs. Stim. phase 5	6.436	4.414	2.021	1.542	11	11	1.854	210								Stim. phase 2 vs. Stim. phase 5	-0.757	-5.473 to 3.959	No	0.9915	No		Stim. phase 2 vs. Stim. phase 5	4.205	4.962	-0.757	1.687	6	6	0.6346	75								Stim. phase 2 vs. Stim. phase 5	3.387	-0.1026 to 6.876	No
Stim. phase 3 vs. Stim. phase 4	-2.18	-6.423 to 2.064	No	0.6198	No		Stim. phase 3 vs. Stim. phase 4	3.386	5.566	-2.18	1.542	11	11	1.999	210								Stim. phase 3 vs. Stim. phase 4	-1.727	-6.442 to 2.989	No	0.8438	No		Stim. phase 3 vs. Stim. phase 4	2.272	3.998	-1.727	1.687	6	6	1.447	75								Stim. phase 3 vs. Stim. phase 4	-1.074	-4.563 to 2.415	No
Stim. phase 3 vs. Stim. phase 5	-1.028	-5.272 to 3.215	No	0.9633	No		Stim. phase 3 vs. Stim. phase 5	3.386	4.414	-1.028	1.542	11	11	0.9429	210								Stim. phase 3 vs. Stim. phase 5	-2.69	-7.406 to 2.026	No	0.5055	No		Stim. phase 3 vs. Stim. phase 5	2.272	4.962	-2.69	1.687	6	6	2.255	75								Stim. phase 3 vs. Stim. phase 5	-0.9864	-4.476 to 2.503	No
Stim. phase 4 vs. Stim. phase 5	1.151	-3.092 to 5.395	No	0.9452	No		Stim. phase 4 vs. Stim. phase 5	5.566	4.414	1.151	1.542	11	11	1.056	210								Stim. phase 4 vs. Stim. phase 5	-0.9635	-5.679 to 3.752	No	0.9789	No		Stim. phase 4 vs. Stim. phase 5	3.998	4.962	-0.9635	1.687	6	6	0.8077	75								Stim. phase 4 vs. Stim. phase 5	0.0875	-3.402 to 3.577	No
Trial #3																							Trial #3																							Trial #3
Stim. phase 1 vs. Stim. phase 2	0.7309	-5.015 to 6.477	No	0.9968	No		Stim. phase 1 vs. Stim. phase 2	6.544	5.813	0.7309	2.088	6	6	0.495	210								Stim. phase 1 vs. Stim. phase 2	1.398	-5.271 to 8.067	No	0.9768	No		Stim. phase 1 vs. Stim. phase 2	5.367	3.968	1.398	2.386	3	3	0.8288	75								Stim. phase 1 vs. Stim. phase 2	-1.855	-5.344 to 1.635	No
Stim. phase 1 vs. Stim. phase 3	2.833	-2.913 to 8.579	No	0.656	No		Stim. phase 1 vs. Stim. phase 3	6.544	3.711	2.833	2.088	6	6	1.919	210								Stim. phase 1 vs. Stim. phase 3	2.581	-4.088 to 9.250	No	0.8153	No		Stim. phase 1 vs. Stim. phase 3	5.367	2.785	2.581	2.386	3	3	1.53	75								Stim. phase 1 vs. Stim. phase 3	1.223	-2.266 to 4.712	No
Stim. phase 1 vs. Stim. phase 4	3.746	-2.000 to 9.492	No	0.3798	No		Stim. phase 1 vs. Stim. phase 4	6.544	2.798	3.746	2.088	6	6	2.537	210								Stim. phase 1 vs. Stim. phase 4	-2.277	-8.946 to 4.392	No	0.8744	No		Stim. phase 1 vs. Stim. phase 4	5.367	7.644	-2.277	2.386	3	3	1.35	75								Stim. phase 1 vs. Stim. phase 4	0.8339	-2.655 to 4.323	No
Stim. phase 1 vs. Stim. phase 5	0.3968	-5.349 to 6.143	No	0.9997	No		Stim. phase 1 vs. Stim. phase 5	6.544	6.147	0.3968	2.088	6	6	0.2687	210								Stim. phase 1 vs. Stim. phase 5	-0.3498	-7.019 to 6.319	No	0.9999	No		Stim. phase 1 vs. Stim. phase 5	5.367	5.716	-0.3498	2.386	3	3	0.2073	75								Stim. phase 1 vs. Stim. phase 5	0.2398	-3.249 to 3.729	No
Stim. phase 2 vs. Stim. phase 3	2.102	-3.644 to 7.848	No	0.8521	No		Stim. phase 2 vs. Stim. phase 3	5.813	3.711	2.102	2.088	6	6	1.424	210								Stim. phase 2 vs. Stim. phase 3	1.183	-5.486 to 7.852	No	0.9875	No		Stim. phase 2 vs. Stim. phase 3	3.968	2.785	1.183	2.386	3	3	0.7012	75								Stim. phase 2 vs. Stim. phase 3	3.078	-0.4117 to 6.567	No
Stim. phase 2 vs. Stim. phase 4	3.015	-2.731 to 8.761	No	0.6	No		Stim. phase 2 vs. Stim. phase 4	5.813	2.798	3.015	2.088	6	6	2.042	210								Stim. phase 2 vs. Stim. phase 4	-3.675	-10.34 to 2.994	No	0.5398	No		Stim. phase 2 vs. Stim. phase 4	3.968	7.644	-3.675	2.386	3	3	2.179	75								Stim. phase 2 vs. Stim. phase 4	2.689	-0.8007 to 6.178	No
Stim. phase 2 vs. Stim. phase 5	-0.3342	-6.080 to 5.412	No	0.9999	No		Stim. phase 2 vs. Stim. phase 5	5.813	6.147	-0.3342	2.088	6	6	0.2263	210								Stim. phase 2 vs. Stim. phase 5	-1.748	-8.417 to 4.921	No	0.9482	No		Stim. phase 2 vs. Stim. phase 5	3.968	5.716	-1.748	2.386	3	3	1.036	75								Stim. phase 2 vs. Stim. phase 5	2.094	-1.395 to 5.584	No
Stim. phase 3 vs. Stim. phase 4	0.9132	-4.833 to 6.659	No	0.9924	No		Stim. phase 3 vs. Stim. phase 4	3.711	2.798	0.9132	2.088	6	6	0.6185	210								Stim. phase 3 vs. Stim. phase 4	-4.858	-11.53 to 1.811	No	0.2591	No		Stim. phase 3 vs. Stim. phase 4	2.785	7.644	-4.858	2.386	3	3	2.88	75								Stim. phase 3 vs. Stim. phase 4	-0.389	-3.878 to 3.100	No
Stim. phase 3 vs. Stim. phase 5	-2.436	-8.182 to 3.310	No	0.7703	No		Stim. phase 3 vs. Stim. phase 5	3.711	6.147	-2.436	2.088	6	6	1.65	210								Stim. phase 3 vs. Stim. phase 5	-2.931	-9.600 to 3.738	No	0.7349	No		Stim. phase 3 vs. Stim. phase 5	2.785	5.716	-2.931	2.386	3	3	1.737	75								Stim. phase 3 vs. Stim. phase 5	-0.9832	-4.472 to 2.506	No
Stim. phase 4 vs. Stim. phase 5	-3.349	-9.095 to 2.396	No	0.4965	No		Stim. phase 4 vs. Stim. phase 5	2.798	6.147	-3.349	2.088	6	6	2.268	210								Stim. phase 4 vs. Stim. phase 5	1.927	-4.742 to 8.596	No	0.9274	No		Stim. phase 4 vs. Stim. phase 5	7.644	5.716	1.927	2.386	3	3	1.142	75								Stim. phase 4 vs. Stim. phase 5	-0.5941	-4.083 to 2.895	No
Trial #4																							Trial #4																							Trial #4
Stim. phase 1 vs. Stim. phase 2	-0.7125	-6.032 to 4.607	No	0.996	No		Stim. phase 1 vs. Stim. phase 2	5.462	6.174	-0.7125	1.933	7	7	0.5212	210								Stim. phase 1 vs. Stim. phase 2	-0.2843	-6.953 to 6.385	No	>0.9999	No		Stim. phase 1 vs. Stim. phase 2	7.246	7.53	-0.2843	2.386	3	3	0.1685	75								Stim. phase 1 vs. Stim. phase 2	-1.009	-4.880 to 2.862	No
Stim. phase 1 vs. Stim. phase 3	2.05	-3.269 to 7.370	No	0.8264	No		Stim. phase 1 vs. Stim. phase 3	5.462	3.412	2.05	1.933	7	7	1.5	210								Stim. phase 1 vs. Stim. phase 3	5.526	-1.143 to 12.20	No	0.1512	No		Stim. phase 1 vs. Stim. phase 3	7.246	1.719	5.526	2.386	3	3	3.276	75								Stim. phase 1 vs. Stim. phase 3	3.791	-0.07950 to 7.662	No
Stim. phase 1 vs. Stim. phase 4	0.3728	-4.947 to 5.692	No	0.9997	No		Stim. phase 1 vs. Stim. phase 4	5.462	5.089	0.3728	1.933	7	7	0.2727	210								Stim. phase 1 vs. Stim. phase 4	1.147	-5.522 to 7.816	No	0.9889	No		Stim. phase 1 vs. Stim. phase 4	7.246	6.099	1.147	2.386	3	3	0.6797	75								Stim. phase 1 vs. Stim. phase 4	0.7588	-3.112 to 4.630	No
Stim. phase 1 vs. Stim. phase 5	-0.5938	-5.913 to 4.726	No	0.9981	No		Stim. phase 1 vs. Stim. phase 5	5.462	6.056	-0.5938	1.933	7	7	0.4344	210								Stim. phase 1 vs. Stim. phase 5	1.02	-5.649 to 7.689	No	0.9929	No		Stim. phase 1 vs. Stim. phase 5	7.246	6.226	1.02	2.386	3	3	0.6045	75								Stim. phase 1 vs. Stim. phase 5	-1.609	-5.480 to 2.262	No
Stim. phase 2 vs. Stim. phase 3	2.763	-2.557 to 8.082	No	0.6096	No		Stim. phase 2 vs. Stim. phase 3	6.174	3.412	2.763	1.933	7	7	2.021	210								Stim. phase 2 vs. Stim. phase 3	5.811	-0.8582 to 12.48	No	0.1172	No		Stim. phase 2 vs. Stim. phase 3	7.53	1.719	5.811	2.386	3	3	3.444	75								Stim. phase 2 vs. Stim. phase 3	4.801	0.9300 to 8.672	Yes
Stim. phase 2 vs. Stim. phase 4	1.085	-4.234 to 6.405	No	0.9804	No		Stim. phase 2 vs. Stim. phase 4	6.174	5.089	1.085	1.933	7	7	0.7939	210								Stim. phase 2 vs. Stim. phase 4	1.431	-5.238 to 8.100	No	0.9747	No		Stim. phase 2 vs. Stim. phase 4	7.53	6.099	1.431	2.386	3	3	0.8482	75								Stim. phase 2 vs. Stim. phase 4	1.768	-2.103 to 5.639	No
Stim. phase 2 vs. Stim. phase 5	0.1187	-5.201 to 5.438	No	>0.9999	No		Stim. phase 2 vs. Stim. phase 5	6.174	6.056	0.1187	1.933	7	7	0.08683	210								Stim. phase 2 vs. Stim. phase 5	1.304	-5.365 to 7.973	No	0.982	No		Stim. phase 2 vs. Stim. phase 5	7.53	6.226	1.304	2.386	3	3	0.773	75								Stim. phase 2 vs. Stim. phase 5	-0.6	-4.471 to 3.271	No
Stim. phase 3 vs. Stim. phase 4	-1.678	-6.997 to 3.642	No	0.9084	No		Stim. phase 3 vs. Stim. phase 4	3.412	5.089	-1.678	1.933	7	7	1.227	210								Stim. phase 3 vs. Stim. phase 4	-4.38	-11.05 to 2.289	No	0.3611	No		Stim. phase 3 vs. Stim. phase 4	1.719	6.099	-4.38	2.386	3	3	2.596	75								Stim. phase 3 vs. Stim. phase 4	-3.033	-6.904 to 0.8383	No
Stim. phase 3 vs. Stim. phase 5	-2.644	-7.964 to 2.675	No	0.649	No		Stim. phase 3 vs. Stim. phase 5	3.412	6.056	-2.644	1.933	7	7	1.934	210								Stim. phase 3 vs. Stim. phase 5	-4.507	-11.18 to 2.162	No	0.3322	No		Stim. phase 3 vs. Stim. phase 5	1.719	6.226	-4.507	2.386	3	3	2.671	75								Stim. phase 3 vs. Stim. phase 5	-5.401	-9.272 to -1.530	Yes
Stim. phase 4 vs. Stim. phase 5	-0.9666	-6.286 to 4.353	No	0.9873	No		Stim. phase 4 vs. Stim. phase 5	5.089	6.056	-0.9666	1.933	7	7	0.7071	210								Stim. phase 4 vs. Stim. phase 5	-0.1269	-6.796 to 6.542	No	>0.9999	No		Stim. phase 4 vs. Stim. phase 5	6.099	6.226	-0.1269	2.386	3	3	0.07525	75								Stim. phase 4 vs. Stim. phase 5	-2.368	-6.239 to 1.503	No
Trial #5																							Trial #5																							Trial #5
Stim. phase 1 vs. Stim. phase 2	-1.216	-8.253 to 5.821	No	0.9895	No		Stim. phase 1 vs. Stim. phase 2	4.357	5.573	-1.216	2.557	4	4	0.6723	210								Stim. phase 1 vs. Stim. phase 2	-1.718	-7.494 to 4.058	No	0.92	No		Stim. phase 1 vs. Stim. phase 2	3.481	5.199	-1.718	2.066	4	4	1.176	75								Stim. phase 1 vs. Stim. phase 2	0.2042	-4.730 to 5.139	No
Stim. phase 1 vs. Stim. phase 3	0.8435	-6.194 to 7.881	No	0.9974	No		Stim. phase 1 vs. Stim. phase 3	4.357	3.514	0.8435	2.557	4	4	0.4664	210								Stim. phase 1 vs. Stim. phase 3	0.5754	-5.200 to 6.351	No	0.9987	No		Stim. phase 1 vs. Stim. phase 3	3.481	2.906	0.5754	2.066	4	4	0.3939	75								Stim. phase 1 vs. Stim. phase 3	6.089	1.154 to 11.02	Yes
Stim. phase 1 vs. Stim. phase 4	0.7434	-6.294 to 7.781	No	0.9984	No		Stim. phase 1 vs. Stim. phase 4	4.357	3.614	0.7434	2.557	4	4	0.4111	210								Stim. phase 1 vs. Stim. phase 4	-1.066	-6.841 to 4.710	No	0.9855	No		Stim. phase 1 vs. Stim. phase 4	3.481	4.547	-1.066	2.066	4	4	0.7295	75								Stim. phase 1 vs. Stim. phase 4	4.318	-0.6170 to 9.252	No
Stim. phase 1 vs. Stim. phase 5	1.824	-5.213 to 8.861	No	0.9533	No		Stim. phase 1 vs. Stim. phase 5	4.357	2.533	1.824	2.557	4	4	1.009	210								Stim. phase 1 vs. Stim. phase 5	-3.291	-9.067 to 2.484	No	0.5066	No		Stim. phase 1 vs. Stim. phase 5	3.481	6.773	-3.291	2.066	4	4	2.253	75								Stim. phase 1 vs. Stim. phase 5	1.5	-3.434 to 6.435	No
Stim. phase 2 vs. Stim. phase 3	2.059	-4.978 to 9.096	No	0.9288	No		Stim. phase 2 vs. Stim. phase 3	5.573	3.514	2.059	2.557	4	4	1.139	210								Stim. phase 2 vs. Stim. phase 3	2.293	-3.482 to 8.069	No	0.8008	No		Stim. phase 2 vs. Stim. phase 3	5.199	2.906	2.293	2.066	4	4	1.57	75								Stim. phase 2 vs. Stim. phase 3	5.885	0.9499 to 10.82	Yes
Stim. phase 2 vs. Stim. phase 4	1.959	-5.078 to 8.996	No	0.94	No		Stim. phase 2 vs. Stim. phase 4	5.573	3.614	1.959	2.557	4	4	1.083	210								Stim. phase 2 vs. Stim. phase 4	0.6522	-5.123 to 6.428	No	0.9978	No		Stim. phase 2 vs. Stim. phase 4	5.199	4.547	0.6522	2.066	4	4	0.4464	75								Stim. phase 2 vs. Stim. phase 4	4.113	-0.8212 to 9.048	No
Stim. phase 2 vs. Stim. phase 5	3.04	-3.997 to 10.08	No	0.758	No		Stim. phase 2 vs. Stim. phase 5	5.573	2.533	3.04	2.557	4	4	1.681	210								Stim. phase 2 vs. Stim. phase 5	-1.573	-7.349 to 4.202	No	0.9408	No		Stim. phase 2 vs. Stim. phase 5	5.199	6.773	-1.573	2.066	4	4	1.077	75								Stim. phase 2 vs. Stim. phase 5	1.296	-3.638 to 6.231	No
Stim. phase 3 vs. Stim. phase 4	-0.1001	-7.137 to 6.937	No	>0.9999	No		Stim. phase 3 vs. Stim. phase 4	3.514	3.614	-0.1001	2.557	4	4	0.05533	210								Stim. phase 3 vs. Stim. phase 4	-1.641	-7.417 to 4.134	No	0.9315	No		Stim. phase 3 vs. Stim. phase 4	2.906	4.547	-1.641	2.066	4	4	1.123	75								Stim. phase 3 vs. Stim. phase 4	-1.771	-6.706 to 3.163	No
Stim. phase 3 vs. Stim. phase 5	0.9804	-6.057 to 8.017	No	0.9954	No		Stim. phase 3 vs. Stim. phase 5	3.514	2.533	0.9804	2.557	4	4	0.5421	210								Stim. phase 3 vs. Stim. phase 5	-3.867	-9.642 to 1.909	No	0.3416	No		Stim. phase 3 vs. Stim. phase 5	2.906	6.773	-3.867	2.066	4	4	2.647	75								Stim. phase 3 vs. Stim. phase 5	-4.588	-9.523 to 0.3463	No
Stim. phase 4 vs. Stim. phase 5	1.08	-5.957 to 8.118	No	0.9933	No		Stim. phase 4 vs. Stim. phase 5	3.614	2.533	1.08	2.557	4	4	0.5975	210								Stim. phase 4 vs. Stim. phase 5	-2.225	-8.001 to 3.550	No	0.8177	No		Stim. phase 4 vs. Stim. phase 5	4.547	6.773	-2.225	2.066	4	4	1.523	75								Stim. phase 4 vs. Stim. phase 5	-2.817	-7.752 to 2.117	No
2-way ANOVA summary																							2-way ANOVA summary																							2-way ANOVA summary
Comparison between velocities of different trials within each stimulus phase																							Comparison between velocities of different trials within each stimulus phase																							Comparison between velocities of different trials within each stimulus phase
Source of Variation	% of total variation	P value	P value summary	Significant?																			Source of Variation	% of total variation	P value	P value summary	Significant?																			Source of Variation	% of total variation	P value	P value summary
Interaction	5.067	0.6487	ns	No																			Interaction	11.36	0.7262	ns	No																			Interaction	5.125	0.0932	ns
slice range	5.774	0.0053	**	Yes																			slice range	14.72	0.006	**	Yes																			slice range	14.09	<0.0001	****
response type	4.136	0.0309	*	Yes																			response type	3.765	0.4108	ns	No																			response type	6.263	<0.0001	****
ANOVA table	SS (Type III)	DF	MS	F (DFn, DFd)	P value																		ANOVA table	SS (Type III)	DF	MS	F (DFn, DFd)	P value																		ANOVA table	SS (Type III)	DF	MS
Interaction	174.1	16	10.88	F (16, 210) = 0.8317	P=0.6487																		Interaction	103.5	16	6.47	F (16, 75) = 0.7578	P=0.7262																		Interaction	313.1	16	19.57
slice range	198.4	4	49.59	F (4, 210) = 3.791	P=0.0053																		slice range	134.1	4	33.53	F (4, 75) = 3.926	P=0.0060																		slice range	860.6	4	215.2
response type	142.1	4	35.52	F (4, 210) = 2.715	P=0.0309																		response type	34.3	4	8.575	F (4, 75) = 1.004	P=0.4108																		response type	382.6	4	95.65
Residual	2747	210	13.08																				Residual	640.4	75	8.538																				Residual	4534	350	12.95
Data summary																							Data summary																							Data summary
Number of columns (response type)	5																						Number of columns (response type)	5																						Number of columns (response type)	5
Number of rows (slice range)	5																						Number of rows (slice range)	5																						Number of rows (slice range)	5
Number of values	235																						Number of values	100																						Number of values	375
		Tukey's multiple comparisons test																							Tukey's multiple comparisons test																							Tukey's multiple comparisons test
Stim. phase 1	Predicted (LS) mean diff.	95.00% CI of diff.	Below threshold?	Adjusted P Value	Significant?		Test details	Predicted (LS) mean 1	Predicted (LS) mean 2	Predicted (LS) mean diff.	SE of diff.	N1	N2	q	DF								Stim. phase 1	Predicted (LS) mean diff.	95.00% CI of diff.	Below threshold?	Adjusted P Value	Significant?		Test details	Predicted (LS) mean 1	Predicted (LS) mean 2	Predicted (LS) mean diff.	SE of diff.	N1	N2	q	DF								Stim. phase 1	Predicted (LS) mean diff.	95.00% CI of diff.	Below threshold?
Trial#1 vs. Trial#2	0.1499	-3.621 to 3.920	No	>0.9999	No		Trial#1 vs. Trial#2	6.013	5.863	0.1499	1.37	19	11	0.1547	210								Trial#1 vs. Trial#2	-1.412	-6.685 to 3.860	No	0.9441	No		Trial#1 vs. Trial#2	4.65	6.063	-1.412	1.886	4	6	1.059	75								Trial#1 vs. Trial#2	-0.6903	-3.933 to 2.552	No
Trial#1 vs. Trial#3	-0.5308	-5.191 to 4.130	No	0.9979	No		Trial#1 vs. Trial#3	6.013	6.544	-0.5308	1.694	19	6	0.4432	210								Trial#1 vs. Trial#3	-0.7162	-6.954 to 5.522	No	0.9977	No		Trial#1 vs. Trial#3	4.65	5.367	-0.7162	2.232	4	3	0.4538	75								Trial#1 vs. Trial#3	1.151	-2.091 to 4.394	No
Trial#1 vs. Trial#4	0.5513	-3.849 to 4.952	No	0.9969	No		Trial#1 vs. Trial#4	6.013	5.462	0.5513	1.599	19	7	0.4876	210								Trial#1 vs. Trial#4	-2.595	-8.833 to 3.643	No	0.7723	No		Trial#1 vs. Trial#4	4.65	7.246	-2.595	2.232	4	3	1.644	75								Trial#1 vs. Trial#4	-0.7606	-4.213 to 2.692	No
Trial#1 vs. Trial#5	1.656	-3.819 to 7.131	No	0.9203	No		Trial#1 vs. Trial#5	6.013	4.357	1.656	1.99	19	4	1.177	210								Trial#1 vs. Trial#5	1.169	-4.606 to 6.945	No	0.9796	No		Trial#1 vs. Trial#5	4.65	3.481	1.169	2.066	4	4	0.8002	75								Trial#1 vs. Trial#5	-2.002	-6.077 to 2.073	No
Trial#2 vs. Trial#3	-0.6807	-5.732 to 4.370	No	0.9959	No		Trial#2 vs. Trial#3	5.863	6.544	-0.6807	1.836	11	6	0.5245	210								Trial#2 vs. Trial#3	0.6962	-5.079 to 6.472	No	0.9972	No		Trial#2 vs. Trial#3	6.063	5.367	0.6962	2.066	6	3	0.4765	75								Trial#2 vs. Trial#3	1.842	-1.648 to 5.331	No
Trial#2 vs. Trial#4	0.4014	-4.410 to 5.213	No	0.9994	No		Trial#2 vs. Trial#4	5.863	5.462	0.4014	1.749	11	7	0.3246	210								Trial#2 vs. Trial#4	-1.183	-6.958 to 4.593	No	0.9787	No		Trial#2 vs. Trial#4	6.063	7.246	-1.183	2.066	6	3	0.8095	75								Trial#2 vs. Trial#4	-0.07034	-3.755 to 3.615	No
Trial#2 vs. Trial#5	1.506	-4.305 to 7.317	No	0.9533	No		Trial#2 vs. Trial#5	5.863	4.357	1.506	2.112	11	4	1.009	210								Trial#2 vs. Trial#5	2.581	-2.691 to 7.854	No	0.6494	No		Trial#2 vs. Trial#5	6.063	3.481	2.581	1.886	6	4	1.935	75								Trial#2 vs. Trial#5	-1.312	-5.585 to 2.962	No
Trial#3 vs. Trial#4	1.082	-4.455 to 6.619	No	0.9833	No		Trial#3 vs. Trial#4	6.544	5.462	1.082	2.012	6	7	0.7606	210								Trial#3 vs. Trial#4	-1.879	-8.548 to 4.790	No	0.9335	No		Trial#3 vs. Trial#4	5.367	7.246	-1.879	2.386	3	3	1.114	75								Trial#3 vs. Trial#4	-1.912	-5.597 to 1.773	No
Trial#3 vs. Trial#5	2.187	-4.237 to 8.611	No	0.8823	No		Trial#3 vs. Trial#5	6.544	4.357	2.187	2.335	6	4	1.325	210								Trial#3 vs. Trial#5	1.885	-4.353 to 8.124	No	0.9157	No		Trial#3 vs. Trial#5	5.367	3.481	1.885	2.232	3	4	1.195	75								Trial#3 vs. Trial#5	-3.153	-7.427 to 1.120	No
Trial#4 vs. Trial#5	1.105	-5.133 to 7.342	No	0.9885	No		Trial#4 vs. Trial#5	5.462	4.357	1.105	2.267	7	4	0.6892	210								Trial#4 vs. Trial#5	3.764	-2.474 to 10.00	No	0.4483	No		Trial#4 vs. Trial#5	7.246	3.481	3.764	2.232	3	4	2.385	75								Trial#4 vs. Trial#5	-1.241	-5.676 to 3.193	No
Stim. phase 2																							Stim. phase 2																							Stim. phase 2
Trial#1 vs. Trial#2	-0.6835	-4.454 to 3.087	No	0.9874	No		Trial#1 vs. Trial#2	5.752	6.436	-0.6835	1.37	19	11	0.7054	210								Trial#1 vs. Trial#2	2.264	-3.008 to 7.537	No	0.7511	No		Trial#1 vs. Trial#2	6.469	4.205	2.264	1.886	4	6	1.698	75								Trial#1 vs. Trial#2	-1.291	-4.534 to 1.951	No
Trial#1 vs. Trial#3	-0.06107	-4.721 to 4.599	No	>0.9999	No		Trial#1 vs. Trial#3	5.752	5.813	-0.06107	1.694	19	6	0.05099	210								Trial#1 vs. Trial#3	2.501	-3.738 to 8.739	No	0.7953	No		Trial#1 vs. Trial#3	6.469	3.968	2.501	2.232	4	3	1.585	75								Trial#1 vs. Trial#3	-1.36	-4.603 to 1.882	No
Trial#1 vs. Trial#4	-0.4224	-4.823 to 3.978	No	0.9989	No		Trial#1 vs. Trial#4	5.752	6.174	-0.4224	1.599	19	7	0.3735	210								Trial#1 vs. Trial#4	-1.061	-7.299 to 5.177	No	0.9894	No		Trial#1 vs. Trial#4	6.469	7.53	-1.061	2.232	4	3	0.6722	75								Trial#1 vs. Trial#4	-2.427	-5.880 to 1.025	No
Trial#1 vs. Trial#5	0.1791	-5.296 to 5.654	No	>0.9999	No		Trial#1 vs. Trial#5	5.752	5.573	0.1791	1.99	19	4	0.1273	210								Trial#1 vs. Trial#5	1.27	-4.506 to 7.045	No	0.9724	No		Trial#1 vs. Trial#5	6.469	5.199	1.27	2.066	4	4	0.869	75								Trial#1 vs. Trial#5	-2.455	-6.529 to 1.620	No
Trial#2 vs. Trial#3	0.6224	-4.428 to 5.673	No	0.9971	No		Trial#2 vs. Trial#3	6.436	5.813	0.6224	1.836	11	6	0.4795	210								Trial#2 vs. Trial#3	0.2363	-5.539 to 6.012	No	>0.9999	No		Trial#2 vs. Trial#3	4.205	3.968	0.2363	2.066	6	3	0.1617	75								Trial#2 vs. Trial#3	-0.06909	-3.558 to 3.420	No
Trial#2 vs. Trial#4	0.2611	-4.551 to 5.073	No	0.9999	No		Trial#2 vs. Trial#4	6.436	6.174	0.2611	1.749	11	7	0.2112	210								Trial#2 vs. Trial#4	-3.325	-9.101 to 2.450	No	0.4962	No		Trial#2 vs. Trial#4	4.205	7.53	-3.325	2.066	6	3	2.276	75								Trial#2 vs. Trial#4	-1.136	-4.821 to 2.549	No
Trial#2 vs. Trial#5	0.8626	-4.948 to 6.673	No	0.9941	No		Trial#2 vs. Trial#5	6.436	5.573	0.8626	2.112	11	4	0.5776	210								Trial#2 vs. Trial#5	-0.9947	-6.267 to 4.278	No	0.9843	No		Trial#2 vs. Trial#5	4.205	5.199	-0.9947	1.886	6	4	0.7458	75								Trial#2 vs. Trial#5	-1.164	-5.437 to 3.110	No
Trial#3 vs. Trial#4	-0.3613	-5.898 to 5.175	No	0.9998	No		Trial#3 vs. Trial#4	5.813	6.174	-0.3613	2.012	6	7	0.2539	210								Trial#3 vs. Trial#4	-3.561	-10.23 to 3.108	No	0.5704	No		Trial#3 vs. Trial#4	3.968	7.53	-3.561	2.386	3	3	2.111	75								Trial#3 vs. Trial#4	-1.067	-4.752 to 2.618	No
Trial#3 vs. Trial#5	0.2401	-6.184 to 6.664	No	>0.9999	No		Trial#3 vs. Trial#5	5.813	5.573	0.2401	2.335	6	4	0.1455	210								Trial#3 vs. Trial#5	-1.231	-7.469 to 5.007	No	0.9814	No		Trial#3 vs. Trial#5	3.968	5.199	-1.231	2.232	3	4	0.7801	75								Trial#3 vs. Trial#5	-1.095	-5.368 to 3.179	No
Trial#4 vs. Trial#5	0.6015	-5.636 to 6.839	No	0.9989	No		Trial#4 vs. Trial#5	6.174	5.573	0.6015	2.267	7	4	0.3752	210								Trial#4 vs. Trial#5	2.33	-3.908 to 8.569	No	0.8339	No		Trial#4 vs. Trial#5	7.53	5.199	2.33	2.232	3	4	1.477	75								Trial#4 vs. Trial#5	-0.02773	-4.463 to 4.407	No
Stim. phase 3																							Stim. phase 3																							Stim. phase 3
Trial#1 vs. Trial#2	-0.9953	-4.766 to 2.775	No	0.9502	No		Trial#1 vs. Trial#2	2.391	3.386	-0.9953	1.37	19	11	1.027	210								Trial#1 vs. Trial#2	2.076	-3.197 to 7.348	No	0.8058	No		Trial#1 vs. Trial#2	4.347	2.272	2.076	1.886	4	6	1.556	75								Trial#1 vs. Trial#2	0.09166	-3.151 to 3.334	No
Trial#1 vs. Trial#3	-1.32	-5.981 to 3.340	No	0.9363	No		Trial#1 vs. Trial#3	2.391	3.711	-1.32	1.694	19	6	1.102	210								Trial#1 vs. Trial#3	1.562	-4.676 to 7.800	No	0.9559	No		Trial#1 vs. Trial#3	4.347	2.785	1.562	2.232	4	3	0.9897	75								Trial#1 vs. Trial#3	-1.273	-4.516 to 1.970	No
Trial#1 vs. Trial#4	-1.021	-5.421 to 3.379	No	0.9686	No		Trial#1 vs. Trial#4	2.391	3.412	-1.021	1.599	19	7	0.9029	210								Trial#1 vs. Trial#4	2.628	-3.610 to 8.866	No	0.764	No		Trial#1 vs. Trial#4	4.347	1.719	2.628	2.232	4	3	1.665	75								Trial#1 vs. Trial#4	-0.6163	-4.069 to 2.836	No
Trial#1 vs. Trial#5	-1.123	-6.598 to 4.352	No	0.98	No		Trial#1 vs. Trial#5	2.391	3.514	-1.123	1.99	19	4	0.7982	210								Trial#1 vs. Trial#5	1.441	-4.334 to 7.217	No	0.9564	No		Trial#1 vs. Trial#5	4.347	2.906	1.441	2.066	4	4	0.9865	75								Trial#1 vs. Trial#5	0.4395	-3.635 to 4.514	No
Trial#2 vs. Trial#3	-0.3251	-5.376 to 4.726	No	0.9998	No		Trial#2 vs. Trial#3	3.386	3.711	-0.3251	1.836	11	6	0.2504	210								Trial#2 vs. Trial#3	-0.5138	-6.289 to 5.262	No	0.9991	No		Trial#2 vs. Trial#3	2.272	2.785	-0.5138	2.066	6	3	0.3517	75								Trial#2 vs. Trial#3	-1.365	-4.854 to 2.125	No
Trial#2 vs. Trial#4	-0.02561	-4.837 to 4.786	No	>0.9999	No		Trial#2 vs. Trial#4	3.386	3.412	-0.02561	1.749	11	7	0.02071	210								Trial#2 vs. Trial#4	0.5525	-5.223 to 6.328	No	0.9989	No		Trial#2 vs. Trial#4	2.272	1.719	0.5525	2.066	6	3	0.3782	75								Trial#2 vs. Trial#4	-0.708	-4.393 to 2.977	No
Trial#2 vs. Trial#5	-0.1276	-5.938 to 5.683	No	>0.9999	No		Trial#2 vs. Trial#5	3.386	3.514	-0.1276	2.112	11	4	0.08548	210								Trial#2 vs. Trial#5	-0.6344	-5.907 to 4.638	No	0.9972	No		Trial#2 vs. Trial#5	2.272	2.906	-0.6344	1.886	6	4	0.4757	75								Trial#2 vs. Trial#5	0.3478	-3.926 to 4.621	No
Trial#3 vs. Trial#4	0.2995	-5.237 to 5.836	No	0.9999	No		Trial#3 vs. Trial#4	3.711	3.412	0.2995	2.012	6	7	0.2105	210								Trial#3 vs. Trial#4	1.066	-5.603 to 7.735	No	0.9916	No		Trial#3 vs. Trial#4	2.785	1.719	1.066	2.386	3	3	0.6321	75								Trial#3 vs. Trial#4	0.6566	-3.028 to 4.342	No
Trial#3 vs. Trial#5	0.1974	-6.227 to 6.621	No	>0.9999	No		Trial#3 vs. Trial#5	3.711	3.514	0.1974	2.335	6	4	0.1196	210								Trial#3 vs. Trial#5	-0.1206	-6.359 to 6.118	No	>0.9999	No		Trial#3 vs. Trial#5	2.785	2.906	-0.1206	2.232	3	4	0.07639	75								Trial#3 vs. Trial#5	1.712	-2.561 to 5.986	No
Trial#4 vs. Trial#5	-0.102	-6.340 to 6.136	No	>0.9999	No		Trial#4 vs. Trial#5	3.412	3.514	-0.102	2.267	7	4	0.06365	210								Trial#4 vs. Trial#5	-1.187	-7.425 to 5.051	No	0.9838	No		Trial#4 vs. Trial#5	1.719	2.906	-1.187	2.232	3	4	0.7521	75								Trial#4 vs. Trial#5	1.056	-3.379 to 5.491	No
Stim. phase 4																							Stim. phase 4																							Stim. phase 4
Trial#1 vs. Trial#2	-4.082	-7.853 to -0.3117	Yes	0.0265	Yes		Trial#1 vs. Trial#2	1.483	5.566	-4.082	1.37	19	11	4.213	210								Trial#1 vs. Trial#2	0.3605	-4.912 to 5.633	No	0.9997	No		Trial#1 vs. Trial#2	4.359	3.998	0.3605	1.886	4	6	0.2703	75								Trial#1 vs. Trial#2	-1.791	-5.033 to 1.452	No
Trial#1 vs. Trial#3	-1.314	-5.975 to 3.346	No	0.9373	No		Trial#1 vs. Trial#3	1.483	2.798	-1.314	1.694	19	6	1.098	210								Trial#1 vs. Trial#3	-3.285	-9.524 to 2.953	No	0.5836	No		Trial#1 vs. Trial#3	4.359	7.644	-3.285	2.232	4	3	2.082	75								Trial#1 vs. Trial#3	-2.471	-5.713 to 0.7721	No
Trial#1 vs. Trial#4	-3.606	-8.006 to 0.7945	No	0.164	No		Trial#1 vs. Trial#4	1.483	5.089	-3.606	1.599	19	7	3.189	210								Trial#1 vs. Trial#4	-1.74	-7.979 to 4.498	No	0.9357	No		Trial#1 vs. Trial#4	4.359	6.099	-1.74	2.232	4	3	1.103	75								Trial#1 vs. Trial#4	-4.458	-7.910 to -1.005	Yes
Trial#1 vs. Trial#5	-2.13	-7.605 to 3.344	No	0.8214	No		Trial#1 vs. Trial#5	1.483	3.614	-2.13	1.99	19	4	1.514	210								Trial#1 vs. Trial#5	-0.1886	-5.964 to 5.587	No	>0.9999	No		Trial#1 vs. Trial#5	4.359	4.547	-0.1886	2.066	4	4	0.1291	75								Trial#1 vs. Trial#5	-2.14	-6.215 to 1.934	No
Trial#2 vs. Trial#3	2.768	-2.283 to 7.818	No	0.5586	No		Trial#2 vs. Trial#3	5.566	2.798	2.768	1.836	11	6	2.132	210								Trial#2 vs. Trial#3	-3.646	-9.421 to 2.130	No	0.4018	No		Trial#2 vs. Trial#3	3.998	7.644	-3.646	2.066	6	3	2.495	75								Trial#2 vs. Trial#3	-0.6798	-4.169 to 2.810	No
Trial#2 vs. Trial#4	0.4764	-4.335 to 5.288	No	0.9988	No		Trial#2 vs. Trial#4	5.566	5.089	0.4764	1.749	11	7	0.3853	210								Trial#2 vs. Trial#4	-2.101	-7.876 to 3.675	No	0.8469	No		Trial#2 vs. Trial#4	3.998	6.099	-2.101	2.066	6	3	1.438	75								Trial#2 vs. Trial#4	-2.667	-6.352 to 1.018	No
Trial#2 vs. Trial#5	1.952	-3.859 to 7.763	No	0.8873	No		Trial#2 vs. Trial#5	5.566	3.614	1.952	2.112	11	4	1.307	210								Trial#2 vs. Trial#5	-0.5491	-5.821 to 4.723	No	0.9984	No		Trial#2 vs. Trial#5	3.998	4.547	-0.5491	1.886	6	4	0.4117	75								Trial#2 vs. Trial#5	-0.3495	-4.623 to 3.924	No
Trial#3 vs. Trial#4	-2.291	-7.828 to 3.246	No	0.7858	No		Trial#3 vs. Trial#4	2.798	5.089	-2.291	2.012	6	7	1.61	210								Trial#3 vs. Trial#4	1.545	-5.124 to 8.214	No	0.9666	No		Trial#3 vs. Trial#4	7.644	6.099	1.545	2.386	3	3	0.9158	75								Trial#3 vs. Trial#4	-1.987	-5.672 to 1.698	No
Trial#3 vs. Trial#5	-0.8158	-7.240 to 5.608	No	0.9968	No		Trial#3 vs. Trial#5	2.798	3.614	-0.8158	2.335	6	4	0.4942	210								Trial#3 vs. Trial#5	3.097	-3.142 to 9.335	No	0.6375	No		Trial#3 vs. Trial#5	7.644	4.547	3.097	2.232	3	4	1.962	75								Trial#3 vs. Trial#5	0.3303	-3.943 to 4.604	No
Trial#4 vs. Trial#5	1.475	-4.762 to 7.713	No	0.9663	No		Trial#4 vs. Trial#5	5.089	3.614	1.475	2.267	7	4	0.9204	210								Trial#4 vs. Trial#5	1.552	-4.687 to 7.790	No	0.9569	No		Trial#4 vs. Trial#5	6.099	4.547	1.552	2.232	3	4	0.9832	75								Trial#4 vs. Trial#5	2.317	-2.117 to 6.752	No
Stim. phase 5																							Stim. phase 5																							Stim. phase 5
Trial#1 vs. Trial#2	-2.421	-6.192 to 1.349	No	0.3957	No		Trial#1 vs. Trial#2	1.993	4.414	-2.421	1.37	19	11	2.499	210								Trial#1 vs. Trial#2	3.25	-2.022 to 8.523	No	0.4262	No		Trial#1 vs. Trial#2	8.212	4.962	3.25	1.886	4	6	2.437	75								Trial#1 vs. Trial#2	-1.085	-4.327 to 2.158	No
Trial#1 vs. Trial#3	-4.154	-8.815 to 0.5061	No	0.1057	No		Trial#1 vs. Trial#3	1.993	6.147	-4.154	1.694	19	6	3.469	210								Trial#1 vs. Trial#3	2.496	-3.743 to 8.734	No	0.7964	No		Trial#1 vs. Trial#3	8.212	5.716	2.496	2.232	4	3	1.582	75								Trial#1 vs. Trial#3	-2.446	-5.689 to 0.7965	No
Trial#1 vs. Trial#4	-4.063	-8.463 to 0.3374	No	0.0857	No		Trial#1 vs. Trial#4	1.993	6.056	-4.063	1.599	19	7	3.593	210								Trial#1 vs. Trial#4	1.986	-4.252 to 8.225	No	0.8997	No		Trial#1 vs. Trial#4	8.212	6.226	1.986	2.232	4	3	1.259	75								Trial#1 vs. Trial#4	-6.207	-9.660 to -2.755	Yes
Trial#1 vs. Trial#5	-0.5403	-6.015 to 4.934	No	0.9988	No		Trial#1 vs. Trial#5	1.993	2.533	-0.5403	1.99	19	4	0.384	210								Trial#1 vs. Trial#5	1.44	-4.336 to 7.215	No	0.9566	No		Trial#1 vs. Trial#5	8.212	6.773	1.44	2.066	4	4	0.9853	75								Trial#1 vs. Trial#5	-4.339	-8.413 to -0.2642	Yes
Trial#2 vs. Trial#3	-1.733	-6.784 to 3.318	No	0.8792	No		Trial#2 vs. Trial#3	4.414	6.147	-1.733	1.836	11	6	1.335	210								Trial#2 vs. Trial#3	-0.7547	-6.530 to 5.021	No	0.9961	No		Trial#2 vs. Trial#3	4.962	5.716	-0.7547	2.066	6	3	0.5166	75								Trial#2 vs. Trial#3	-1.361	-4.851 to 2.128	No
Trial#2 vs. Trial#4	-1.642	-6.453 to 3.170	No	0.8815	No		Trial#2 vs. Trial#4	4.414	6.056	-1.642	1.749	11	7	1.328	210								Trial#2 vs. Trial#4	-1.264	-7.040 to 4.511	No	0.9728	No		Trial#2 vs. Trial#4	4.962	6.226	-1.264	2.066	6	3	0.8652	75								Trial#2 vs. Trial#4	-5.123	-8.808 to -1.437	Yes
Trial#2 vs. Trial#5	1.881	-3.930 to 7.692	No	0.9001	No		Trial#2 vs. Trial#5	4.414	2.533	1.881	2.112	11	4	1.26	210								Trial#2 vs. Trial#5	-1.811	-7.083 to 3.461	No	0.872	No		Trial#2 vs. Trial#5	4.962	6.773	-1.811	1.886	6	4	1.358	75								Trial#2 vs. Trial#5	-3.254	-7.528 to 1.019	No
Trial#3 vs. Trial#4	0.09154	-5.445 to 5.628	No	>0.9999	No		Trial#3 vs. Trial#4	6.147	6.056	0.09154	2.012	6	7	0.06434	210								Trial#3 vs. Trial#4	-0.5094	-7.178 to 6.160	No	0.9995	No		Trial#3 vs. Trial#4	5.716	6.226	-0.5094	2.386	3	3	0.3019	75								Trial#3 vs. Trial#4	-3.761	-7.446 to -0.07610	Yes
Trial#3 vs. Trial#5	3.614	-2.810 to 10.04	No	0.5325	No		Trial#3 vs. Trial#5	6.147	2.533	3.614	2.335	6	4	2.189	210								Trial#3 vs. Trial#5	-1.056	-7.295 to 5.182	No	0.9895	No		Trial#3 vs. Trial#5	5.716	6.773	-1.056	2.232	3	4	0.6693	75								Trial#3 vs. Trial#5	-1.893	-6.166 to 2.381	No
Trial#4 vs. Trial#5	3.522	-2.715 to 9.760	No	0.5287	No		Trial#4 vs. Trial#5	6.056	2.533	3.522	2.267	7	4	2.197	210								Trial#4 vs. Trial#5	-0.5468	-6.785 to 5.691	No	0.9992	No		Trial#4 vs. Trial#5	6.226	6.773	-0.5468	2.232	3	4	0.3465	75								Trial#4 vs. Trial#5	1.869	-2.566 to 6.303	No
[truncated: 51 more columns]

## Sheet: Figure 3
Related to	Figure 3, Figure S3E
Figure 3B-E															Figure 3F
Average response - Total response (Figure 3B)															Frequency of different response types (Figure 3F, Figure S3E)
Descriptive statistics/ Values															Values
		Test day 1						Test day 2									Test day 1						Test day 2
Males	Age	Median	Minimum	Maximum	Mean	Std. Error of Mean	N	Median	Minimum	Maximum	Mean	Std. Error of Mean	N		Sex	Age	Freeze	Escape	Freeze+Escape	No response	Total count		Freeze	Escape	Freeze+Escape	No response	Total count
	P17	0.2	0	0.4	0.1818	0.05012	11	0	0	0	0	0	11		M	17	7	2	1	43	53		0	0	0	54	54
	P30	0.2	0	0.4	0.1864	0.05049	11	0	0	0.4	0.07273	0.04066	11		F	17	3	0	4	52	59		0	1	0	59	60
															M	30	8	2	0	42	52		4	0	0	50	54
Females	P17	0	0	0.8	0.1167	0.0716	12	0	0	0.2	0.01667	0.01667	12		F	30	4	0	3	50	57		7	2	0	50	59
	P30	0	0	0.4	0.1167	0.04578	12	0.2	0	0.5	0.1583	0.0484	12
Comparison between age groups within each sex and Test day															Comparison of types of responses between age groups within each sex and Test day
Mann-Whitney test (two-tailed)															Fisher's exact (with Monte Carlo simulation)
																All responses			"No response" omitted
	Test day 1				Test day 2											P value	Significant?		P value	Significant?
	Mann-Whitney U	P value	Significant?		Mann-Whitney U	P value	Significant?								Males Test day 1	1	No		1	No
Males	58.5	>0.9999	No		44	0.2143	No								Males Test day 2	NA	No		1	No
Females	63	0.633	No		32	0.0207	Yes								Females Test day 1	1	No		1	No
															Females Test day 2	0.2129	No		0.3	No
Comparison between Test day 1-Test day 2 within each sex and age group
Mann-Whitney test (two-tailed)															Comparison of types of responses between Test day1-Test day 2 within each sex and age
															Fisher's exact (with Monte Carlo simulation)
	P17				P30
	Mann-Whitney U	P value	Significant?		Mann-Whitney U	P value	Significant?									All responses				"No response" omitted
Males	22	0.0039	Yes		36.5	0.1142	No								Males	Age	P value	Significant?		Age	P value	Significant?
Females	59	0.3416	No		61	0.5343	No									P17	0.00055	Yes		P17	NA	NA
																P30	0.12	No		P30	1	No
Comparison between Males and Females within each age and Test day															Females	Age	P value	Significant?		Age	P value	Significant?
Mann-Whitney test (two-tailed)																P17	0.00942	Yes		P17	0.125	No
																P30	0.136	No		P30	0.0904	No
	P17				P30
	Mann-Whitney U	P value	Significant?		Mann-Whitney U	P value	Significant?								Comparison between Male and Female response types within each age
Test day 1	44.5	0.1466	No		49.5	0.3174	No								Fisher's exact (with Monte Carlo simulation)
Test day 2	60.5	>0.9999	No		45.5	0.1649	No
																All responses				"No response" omitted
															Day 1	Age	P value	Significant?		Age	P value	Significant?
																P17	0.101	No		P17	0.124	No
Average response - Freeze response (Figure 3C)																P30	0.05	Yes		P30	0.05	Yes
Descriptive statistics/ Values
		Test day 1						Test day 2							Day 2	Age	P value	Significant?		Age	P value	Significant?
Males	Age	Median	Minimum	Maximum	Mean	Std. Error of Mean	N	Median	Minimum	Maximum	Mean	Std. Error of Mean	N			P17	1	No		P17	NA	NA
	P17	0.2	0	0.4	0.1273	0.04066	11	0	0	0	0	0	11			P30	0.37	No		P30	1	No
	P30	0.2	0	0.4	0.15	0.04815	11	0	0	0.4	0.07273	0.04066	11
Females	P17	0	0	0.2	0.05	0.02611	12	0	0	0	0	0	12		Most frequent response per age within each sex
	P30	0	0	0.4	0.06667	0.04495	12	0.1	0	0.4	0.1167	0.0386	12		Chi-Square Goodness-of-Fit test
Comparison between age groups within each sex and Test day															All responses
Mann-Whitney test (two-tailed)																Males						Females
															Test day 1	Age	Chi square statistic	P value	Significant?	Most common response		Age	Chi square statistic	P value	Significant?	Most common response
	Test day 1				Test day 2											P17	90.62	<0.0001	Yes	No Response		P17	126.02	<0.0001	Yes	No Response
	Mann-Whitney U	P value	Significant?		Mann-Whitney U	P value	Significant?									P30	88.9231	<0.0001	Yes	No Response		P30	120.193	<0.0001	Yes	No Response
Males	55	0.7785	No		44	0.2143	No
Females	69	>0.9999	No		36	0.0137	Yes								Test day 2	Age	Chi square statistic	P value	Significant?	Most common response		Age	Chi square statistic	P value	Significant?	Most common response
																P17	162	<0.0001	Yes	No Response		P17	132.37	<0.0001	Yes	No Response
																P30	172.13	<0.0001	Yes	No Response		P30	114.085	<0.0001	Yes	No Response
Comparison between Test day 1-Test day 2 within each sex and age group
Mann-Whitney test (two-tailed)
															"No response" omitted
	P17				P30												Males						Females
	Mann-Whitney U	P value	Significant?		Mann-Whitney U	P value	Significant?								Test day 1	Age	Chi square statistic	P value	Significant?	Most common response		Age	Chi square statistic	P value	Significant?	Most common response
Males	27.5	0.0124	Yes		43	0.2629	No									P17	6.2	0.06	No			P17	3.71429	0.23	No
Females	54	0.2174	No		53	0.193	No									P30	10.4	0.0067	Yes	Freeze		P30	3.71429	0.23	No
															Test day 2	Age	Chi square statistic	P value	Significant?	Most common response		Age	Chi square statistic	P value	Significant?	Most common response
Comparison between Males and Females within each age and Test day																P17	NA	NA	No			P17	2	1	No
Mann-Whitney test (two-tailed)																P30	2	1	No			P30	8.66667	0.014	Yes	Freeze
	P17				P30
	Mann-Whitney U	P value	Significant?		Mann-Whitney U	P value	Significant?								*NA/inf - unable to obtain value due to low counts/ multiple zero values
Test day 1	45	0.1723	No		45	0.1597	No
Test day 2	66	>0.9999	No		52.5	0.3848	No
Average response - Escape response (Figure 3D)
Descriptive statistics/ Values
		Test day 1						Test day 2
Males	Age	Median	Minimum	Maximum	Mean	Std. Error of Mean	N	Median	Minimum	Maximum	Mean	Std. Error of Mean	N
	P17	0	0	0.2	0.03636	0.02439	11	0	0	0	0	0	11
	P30	0	0	0.4	0.03636	0.03636	11	0	0	0	0	0	11
Females	P17	0	0	0	0	0	12	0	0	0.2	0.01667	0.01667	12
	P30	0	0	0	0	0	12	0	0	0.5	0.04167	0.04167	12
Comparison between age groups within each sex and Test day
Mann-Whitney test (two-tailed)
	Test day 1				Test day 2
	Mann-Whitney U	P value	Significant?		Mann-Whitney U	P value	Significant?
Males	56	>0.9999	No		60.5	>0.9999	No
Females	72	>0.9999	No		71.5	>0.9999	No
Comparison between Test day 1-Test day 2 within each sex and age group
Mann-Whitney test (two-tailed)
	P17				P30
	Mann-Whitney U	P value	Significant?		Mann-Whitney U	P value	Significant?
Males	49.5	0.4762	No		55	>0.9999	No
Females	66	>0.9999	No		66	>0.9999	No
Comparison between Males and Females within each age and Test day
Mann-Whitney test (two-tailed)
	P17				P30
	Mann-Whitney U	P value	Significant?		Mann-Whitney U	P value	Significant?
Test day 1	54	0.2174	No		60	0.4783	No
Test day 2	60.5	>0.9999	No		60.5	>0.9999	No
Average response - Freeze+Escape response (Figure 3E)
Descriptive statistics/ Values
		Test day 1						Test day 2
Males	Age	Median	Minimum	Maximum	Mean	Std. Error of Mean	N	Median	Minimum	Maximum	Mean	Std. Error of Mean	N
	P17	0	0	0.2	0.01818	0.01818	11	0	0	0	0	0	11
	P30	0	0	0	0	0	11	0	0	0	0	0	11
Females	P17	0	0	0.6	0.06667	0.05125	12	0	0	0	0	0	12
	P30	0	0	0.2	0.05	0.02611	12	0	0	0	0	0	12
Comparison between age groups within each sex and Test day
Mann-Whitney test (two-tailed)
	Test day 1				Test day 2
	Mann-Whitney U	P value	Significant?		Mann-Whitney U	P value	Significant?
Males	55	>0.9999	No		60.5	>0.9999	No
Females	67.5	>0.9999	No		72	>0.9999	No
Comparison between Test day 1-Test day 2 within each sex and age group
Mann-Whitney test (two-tailed)
	P17				P30
	Mann-Whitney U	P value	Significant?		Mann-Whitney U	P value	Significant?
Males	55	>0.9999	No		60.5	>0.9999	No
Females	60	0.4783	No		54	0.2174	No
Comparison between Males and Females within each age and Test day
Mann-Whitney test (two-tailed)
	P17				P30
	Mann-Whitney U	P value	Significant?		Mann-Whitney U	P value	Significant?
Test day 1	60.5	0.8634	No		49.5	0.2174	No
Test day 2	66	>0.9999	No		66	>0.9999	No

## Sheet: Figure S3
Related to	Figure S3 A-D
Figure S3A-D
Percent responding - Total response (Figure S3A)
Descriptive statistics/Values			Test day 1		Test day 2				Percent respond Test day 1	Percent respond Test day 2
Males	Age	Sex	N respond Test day 1	N not respond Test day 1	N respond Test day 2	N not respond Test day 2	Total N
	P17	M	7	4	0	11	11		63.6364	0
	P30	M	7	4	3	8	11		63.6364	27.2727
Females	P17	F	3	9	1	11	12		25	8.33333
	P30	F	5	7	7	5	12		41.6667	58.3333
Comparison between age groups within each sex
Fisher's exact
	Odds ratio	P value	Significant?
Males Test day 1	1	1	No
Males Test day 2	0	0.214	No
Females Test day 1	0.482	0.667	No
Females Test day 2	0.0738	0.0272	Yes
Comparison between redponders on Test day 1-Test day 2 within each sex and age
Fisher's exact test
Males	Age	Odds ratio	P value	Significant?
	P17	inf	0.0039	Yes
	P30	4.32	0.1984	No
Females	P17	3.48	0.59	No
	P30	0.53	0.68	No
Comparison between Male and Female responders within each age and Test day
Fisher's exact test
	Age	Odds ratio	P value	Significant?
Test day 1	P17	4.84352	0.0995327	No
	P30	2.35341	0.413649	No
Test day 2	P17	0	1	No
	P30	0.284673	0.213757	No
Percent responding - Freeze response (Figure S3B)
Descriptive statistics/Values			Test day 1		Test day 2				Percent respond Test day 1	Percent respond Test day 2
Males	Age	Sex	N respond Test day 1	N not respond Test day 1	N respond Test day 2	N not respond Test day 2	Total N
	P17	M	6	5	0	11	11		54.5455	0
	P30	M	6	5	3	8	11		54.5455	27.2727
Females	P17	F	3	9	0	12	12		25	0
	P30	F	2	10	6	6	12		16.6667	50
Comparison between age groups within each sex
Fisher's exact
	Odds ratio	P value	Significant?
Males Test day 1	1	1	No
Males Test day 2	0	0.214	No
Females Test day 1	1.63	1	No
Females Test day 2	0	0.0137	Yes
Comparison between redponders on Test day 1-Test day 2 within each sex and age
Fisher's exact test
Males	Age	Odds ratio	P value	Significant?
	P17	inf	0.0124	Yes
	P30	3.03	0.387	No
Females	P17	inf	0.2174	No
	P30	0.21	0.193	No
Comparison between Male and Female responders within each age and Test day
Fisher's exact test
	Age	Odds ratio	P value	Significant?
Test day 1	P17	3.39261	0.213757	No
	P30	5.50643	0.0893795	No
Test day 2	P17	0	1	No
	P30	0.4	0.4	No
Percent responding - Escape response (Figure S3C)
Descriptive statistics/Values			Test day 1		Test day 2				Percent respond Test day 1	Percent respond Test day 2
Males	Age	Sex	N respond Test day 1	N not respond Test day 1	N respond Test day 2	N not respond Test day 2	Total N
	P17	M	2	9	0	11	11		18.1818	0
	P30	M	1	10	0	11	11		9.09091	0
Females	P17	F	0	12	1	11	12		0	8.33333
	P30	F	0	12	1	11	12		0	8.33333
Comparison between age groups within each sex
Fisher's exact
	Odds ratio	P value	Significant?
Males Test day 1	2.14	1	No
Males Test day 2	0	1	No
Females Test day 1	0	1	No
Females Test day 2	1	1	No
Comparison between redponders on Test day 1-Test day 2 within each sex and age
Fisher's exact test
Males	Age	Odds ratio	P value	Significant?
	P17	inf	0.4762	No
	P30	inf	1	No
Females	P17	0	1	No
	P30	0	1	No
Comparison between Male and Female responders within each age and Test day
Fisher's exact test
	Age	Odds ratio	P value	Significant?
Test day 1	P17	inf	0.217391	No
	P30	inf	0.478261	No
Test day 2	P17	0	1	No
	P30	0	1	No
Percent responding - Freeze+Escape response (Figure S3D)
Descriptive statistics/Values			Test day 1		Test day 2				Percent respond Test day 1	Percent respond Test day 2
Males	Age	Sex	N respond Test day 1	N not respond Test day 1	N respond Test day 2	N not respond Test day 2	Total N
	P17	M	1	10	0	11	11		9.09091	0
	P30	M	0	11	0	11	11		0	0
Females	P17	F	2	10	0	12	12		16.6667	0
	P30	F	3	9	0	12	12		25	0
Comparison between age groups within each sex
Fisher's exact
	Odds ratio	P value	Significant?
Males Test day 1	inf	1	No
Males Test day 2	0	1	No
Females Test day 1	0.613	1	No
Females Test day 2	0	1	No
Comparison between redponders on Test day 1-Test day 2 within each sex and age
Fisher's exact test
Males	Age	Odds ratio	P value	Significant?
	P17	inf	1	No
	P30	0	1	No
Females	P17	inf	0.4783	No
	P30	inf	0.2174	No
Comparison between Male and Female responders within each age and Test day
Fisher's exact test
	Age	Odds ratio	P value	Significant?
Test day 1	P17	0.514873	1	No
	P30	0	0.217391	No
Test day 2	P17	0	1	No
	P30	0	1	No
*NA/inf - unable to obtain value due to low counts/ multiple zero values

## Sheet: Figure 4
Related to	Figure 4, Figure S4B
Figure 4B											Figure 4B
Average response											Frequency of different response types (Figure 4B, Figure S4B)
Descriptive statistics/ Values											Values
	Age	Response type	Median	Minimum	Maximum	Mean	Std. Error of Mean	N			Sex	Age	Freeze	Escape	Freeze+Escape	No response	Total count
Males	P60	Total response	0.8	0.4	1	0.8	0.06405	13			Male	P60	3	35	14	13	65
	P60	Freeze	0	0	0.2	0.04615	0.02433	13			Female	P60	13	19	11	7	50
	P60	Escape	0.6	0.2	1	0.5385	0.07298	13
	P60	Freeze+Escape	0.2	0	0.8	0.2154	0.06186	13
											Comparison between Male and Female response types
											Fisher's exact (with Monte Carlo simulation)
Females	Age	Response type	Median	Minimum	Maximum	Mean	Std. Error of Mean	N
	P60	Total response	1	0	1	0.86	0.1035	10				All responses				"No response" omitted
	P60	Freeze	0.2	0	1	0.26	0.09911	10				Age	P value	Significant?		P value	Significant?
	P60	Escape	0.4	0	1	0.38	0.1009	10				P60	0.01149	Yes		0.003498	Yes
	P60	Freeze+Escape	0.2	0	0.6	0.22	0.0696	10
											Most frequent response within each sex
Comparison between response types (Freeze, Escape, Freeze+Escape) within each sex											Chi-Square Goodness-of-Fit test
Kruskal-Wallis ANOVA											All responses
					Post-hoc analysis							Age	Chi square statistic	P value	Significant?	Most common response
Males	Kruskal-Wallis ANOVA summary		Significant?		Dunn's multiple comparisons test	Adjusted P Value	Significant?				Males	P60	33.4	<0.0001	Yes	Escape
	P value	<0.0001	Yes		Freeze vs. Escape	<0.0001	Yes				Females	P60	6	0.112	No
	H value (Kruskal-Wallis statistic)	21.77			Freeze vs. Freeze+Escape	0.1402	No
	Degrees of freedom (N groups -1)	2			Escape vs. Freeze+Escape	0.0234	Yes
											"No response" omitted
												Age	Chi square statistic	P value	Significant?	Most common response
Females	Kruskal-Wallis ANOVA summary		Significant?		Dunn's multiple comparisons test	Adjusted P Value	Significant?				Males	P60	30.5	<0.0001	Yes	Escape
	P value	0.4309	No		Freeze vs. Escape	0.7918	No				Females	P60	2.4186	0.298	No
	H value (Kruskal-Wallis statistic)	1.684			Freeze vs. Freeze+Escape	>0.9999	No
	Degrees of freedom (N groups -1)	2			Escape vs. Freeze+Escape	0.775	No
											Comparison of types of responses between 1-day and 3-day habituation paradigms (Figure 1 vs Figure 4)
Comparison between Males and Females within each response type											Values
Mann-Whitney test (two-tailed)											Type of habituation	Sex	Age	Freeze	Escape	Freeze+Escape	No response	Total count
											3d	Male	P60	3	35	14	13	65
	Mann-Whitney U	P value	Significant?								3d	Female	P60	13	19	11	7	50
Total response	47	0.2103	No								1d-day1	Male	P60	20	1	10	29	60
Freeze	31.5	0.0237	Yes								1d-day2	Male	P60	6	6	1	47	60
Escape	44	0.1927	No								1d-day1	Female	P60	25	6	13	26	70
Freeze+Escape	63	0.9364	No								1d-day2	Female	P60	20	2	1	47	70
											Fisher's exact (with Monte Carlo simulation)	All responses			"No response" omitted
												P value	Significant?		P value	Significant?
											Males 3d vs. 1d-day1	1e-05	Yes		1e-05	Yes
											Males 3d vs. 1d-day2	1e-05	Yes		0.00176	Yes
											Females 3d vs. 1d-day1	0.0003	Yes		0.00426	Yes
											Females 3d vs. 1d-day2	1e-05	Yes		7e-05	Yes
											*NA/inf - unable to obtain value due to low counts/ multiple zero values

## Sheet: Figure S4
Related to	Figure S4A
Percent responding - (Figure S4A)
Descriptive statistics/Values
	Age	Sex	Response type	N respond Test day 1	N not respond Test day 1	Total N		Percent respond
Males	P60	M	Total response	13	0	13		100
	P60	M	Freeze	3	10	13		23.0769
	P60	M	Escape	13	0	13		100
	P60	M	Freeze+Escape	9	4	13		69.2308
Females	Age		Response type
	P60	F	Total response	9	1	10		90
	P60	F	Freeze	7	3	10		70
	P60	F	Escape	8	2	10		80
	P60	F	Freeze+Escape	6	4	10		60
Comparison of responder numbers to different types of responses within each sex
Fisher's exact (with Monte Carlo simulation)
	P value	Significant?
Males	0.0001	Yes
Females	0.624	No
Comparison between Male and Female response types
Fisher's exact test
	Odds ratio	P value	Significant?
Freeze	0.143	0.037	Yes
Escape	inf	0.178	No
Freeze+Escape	1.47	0.685	No
*NA/inf - unable to obtain value due to low counts/ multiple zero values

## Sheet: Figures 5_S5
Related to	Figure 5, Figure S5
sSC VGlut2-GluA1																	sSC VGlut2-GluA2																dPAG VGlut2-GluA1
Descriptive statistics/Values			VGlut2 puncta				GluA1 puncta				VGlut2-GluA1 colocalized puncta						Descriptive statistics/Values		VGlut2 puncta				GluA2 puncta				VGlut2-GluA2 colocalized puncta						Descriptive statistics/Values			VGlut2 puncta				GluA1 puncta				VGlut2-GluA1 colocalized puncta
Males	Age	sex	Mean	Std. error of mean	N	Median	Mean	Std. error of mean	N	Median	Mean	Std. error of mean	N	Median			Males	Age	Mean	Std. error of mean	N	Median	Mean	Std. error of mean	N	Median	Mean	Std. error of mean	N	Median			Males	Age	sex	Mean	Std. error of mean	N	Median	Mean	Std. error of mean	N	Median	Mean	Std. error of mean	N	Median
	P17	M	48996840	3865793	4	48369494	152500000	8568353	4	153500000	16923805	1632101	4	16601419				P17	51176575	5111802	4	52267168	143750000	4767512	4	144000000	15931960	1297268	4	16766968				P17	M	54225000	3127133	4	54600000	123750000	2688711	4	123000000	15550000	766485	4	15350000
	P30	M	53252333	1799347	5	52720251	153800000	2034699	5	155000000	16283099	897610	5	15277023				P30	46538575	1752753	5	46545545	130200000	7479305	5	125000000	14322064	1651364	5	14394092				P30	M	48520000	1656321	5	47700000	127000000	4147288	5	126000000	13040000	735255	5	12800000
	P60	M	50852156	1127763	5	51372620	145800000	9588535	5	152000000	20082024	1704366	5	18506690				P60	49897197	2360985	5	47387815	135800000	5033885	5	134000000	15132966	1670425	5	17437879				P60	M	47100000	1996998	5	45800000	118800000	2083267	5	118000000	14400000	1031019	5	14200000
Females	P17	F	46603633	1266695	4	46156359	144000000	9000000	4	143000000	17060310	1512676	4	17054502			Females	P17	45889156	2041494	4	46138933	149750000	5375484	4	149000000	15088239	2476539	4	16107675			Females	P17	F	57775000	2409141	4	56950000	125750000	1547848	4	125000000	14725000	421060	4	14750000
	P30	F	53561358	2577646	5	54904342	155200000	6945502	5	152000000	15516343	1534693	5	15590696				P30	47322756	2040458	5	45680041	135200000	4259108	5	136000000	13383369	1289638	5	12732789				P30	F	52520000	3860104	5	47500000	128400000	5055690	5	127000000	15080000	1162067	5	14900000
	P60	F	53036247	1203141	5	53707739	155600000	6554388	5	158000000	17207853	1598133	5	15881133				P60	50150458	1401008	5	49176911	128800000	6094260	5	128000000	15994985	1218927	5	15602313				P60	F	47480000	2216393	5	46900000	119200000	2922328	5	121000000	13760000	827406	5	13500000
Comparison between age groups within each sex																	Comparison between age groups within each sex																Comparison between age groups within each sex
one-way ANOVA																	one-way ANOVA																one-way ANOVA
VGlut2	ANOVA summary					Post-hoc analysis											VGlut2	ANOVA summary					Post-hoc analysis										VGlut2	ANOVA summary					Post-hoc analysis
Males	F	0.8382				Tukey's multiple comparisons test	Adjusted P Value	Significant?									Males	F	0.6016				Tukey's multiple comparisons test	Adjusted P Value	Significant?								Males	F	2.676				Tukey's multiple comparisons test	Adjusted P Value	Significant?
	P value	0.4583				P17 vs. P30	0.4336	No										P value	0.565				P17 vs. P30	0.5687	No									P value	0.1129				P17 vs. P30	0.2221	No
	P value summary	ns				P17 vs. P60	0.8442	No										P value summary	ns				P17 vs. P60	0.9559	No									P value summary	ns				P17 vs. P60	0.1116	No
	Significant diff. among means (P < 0.05)?	No				P30 vs. P60	0.7302	No										Significant diff. among means (P < 0.05)?	No				P30 vs. P60	0.7116	No									Significant diff. among means (P < 0.05)?	No				P30 vs. P60	0.887	No
	R squared	0.1322																R squared	0.09859															R squared	0.3273
	Degrees of freedom (N groups -1)	2																Degrees of freedom (N groups -1)	2															Degrees of freedom (N groups -1)	2
VGlut2	ANOVA summary					Post-hoc analysis											VGlut2	ANOVA summary					Post-hoc analysis										VGlut2	ANOVA summary					Post-hoc analysis
Females	F	3.911				Tukey's multiple comparisons test	Adjusted P Value	Significant?									Females	F	1.376				Tukey's multiple comparisons test	Adjusted P Value	Significant?								Females	F	2.789				Tukey's multiple comparisons test	Adjusted P Value	Significant?
	P value	0.0521				P17 vs. P30	0.0639	No										P value	0.2929				P17 vs. P30	0.8537	No									P value	0.1048				P17 vs. P30	0.4753	No
	P value summary	ns				P17 vs. P60	0.0881	No										P value summary	ns				P17 vs. P60	0.2847	No									P value summary	ns				P17 vs. P60	0.0889	No
	Significant diff. among means (P < 0.05)?	No				P30 vs. P60	0.9772	No										Significant diff. among means (P < 0.05)?	No				P30 vs. P60	0.5171	No									Significant diff. among means (P < 0.05)?	No				P30 vs. P60	0.464	No
	R squared	0.4156																R squared	0.2001															R squared	0.3364
	Degrees of freedom (N groups -1)	2																Degrees of freedom (N groups -1)	2															Degrees of freedom (N groups -1)	2
GluA1	ANOVA summary					Post-hoc analysis											GluA2	ANOVA summary					Post-hoc analysis										GluA1	ANOVA summary					Post-hoc analysis
Males	F	0.3549				Tukey's multiple comparisons test	Adjusted P Value	Significant?									Males	F	1.184				Tukey's multiple comparisons test	Adjusted P Value	Significant?								Males	F	1.808				Tukey's multiple comparisons test	Adjusted P Value	Significant?
	P value	0.709				P17 vs. P30	0.9919	No										P value	0.3423				P17 vs. P30	0.312	No									P value	0.2094				P17 vs. P30	0.7648	No
	P value summary	ns				P17 vs. P60	0.8093	No										P value summary	ns				P17 vs. P60	0.6501	No									P value summary	ns				P17 vs. P60	0.5476	No
	Significant diff. among means (P < 0.05)?	No				P30 vs. P60	0.7151	No										Significant diff. among means (P < 0.05)?	No				P30 vs. P60	0.783	No									Significant diff. among means (P < 0.05)?	No				P30 vs. P60	0.1874	No
	R squared	0.06061																R squared	0.1771															R squared	0.2474
	Degrees of freedom (N groups -1)	2																Degrees of freedom (N groups -1)	2															Degrees of freedom (N groups -1)	2
GluA1	ANOVA summary					Post-hoc analysis											GluA2	ANOVA summary					Post-hoc analysis										GluA1	ANOVA summary					Post-hoc analysis
Females	F	0.7312				Tukey's multiple comparisons test	Adjusted P Value	Significant?									Females	F	3.797				Tukey's multiple comparisons test	Adjusted P Value	Significant?								Females	F	1.721				Tukey's multiple comparisons test	Adjusted P Value	Significant?
	P value	0.5033				P17 vs. P30	0.5642	No										P value	0.0557				P17 vs. P30	0.1881	No									P value	0.2236				P17 vs. P30	0.8768	No
	P value summary	ns				P17 vs. P60	0.5425	No										P value summary	ns				P17 vs. P60	0.0486	Yes									P value summary	ns				P17 vs. P60	0.4693	No
	Significant diff. among means (P < 0.05)?	No				P30 vs. P60	0.9991	No										Significant diff. among means (P < 0.05)?	No				P30 vs. P60	0.6629	No									Significant diff. among means (P < 0.05)?	No				P30 vs. P60	0.2115	No
	R squared	0.1173																R squared	0.4084															R squared	0.2384
	Degrees of freedom (N groups -1)	2																Degrees of freedom (N groups -1)	2															Degrees of freedom (N groups -1)	2
VGlut2-GluA1 colocalized	ANOVA summary					Post-hoc analysis											VGlut2-GluA2 colocalized	ANOVA summary					Post-hoc analysis										VGlut2-GluA1 colocalized	ANOVA summary					Post-hoc analysis
Males	F	2.103				Tukey's multiple comparisons test	Adjusted P Value	Significant?									Males	F	0.2439				Tukey's multiple comparisons test	Adjusted P Value	Significant?								Males	F	1.995				Tukey's multiple comparisons test	Adjusted P Value	Significant?
	P value	0.1684				P17 vs. P30	0.9495	No										P value	0.7877				P17 vs. P30	0.7703	No									P value	0.1823				P17 vs. P30	0.1622	No
	P value summary	ns				P17 vs. P60	0.3215	No										P value summary	ns				P17 vs. P60	0.9366	No									P value summary	ns				P17 vs. P60	0.646	No
	Significant diff. among means (P < 0.05)?	No				P30 vs. P60	0.1754	No										Significant diff. among means (P < 0.05)?	No				P30 vs. P60	0.927	No									Significant diff. among means (P < 0.05)?	No				P30 vs. P60	0.5107	No
	R squared	0.2766																R squared	0.04246															R squared	0.2662
	Degrees of freedom (N groups -1)	2																Degrees of freedom (N groups -1)	2															Degrees of freedom (N groups -1)	2
VGlut2-GluA1 colocalized	ANOVA summary					Post-hoc analysis											VGlut2-GluA2 colocalized	ANOVA summary					Post-hoc analysis										VGlut2-GluA1 colocalized	ANOVA summary					Post-hoc analysis
Females	F	0.3741				Tukey's multiple comparisons test	Adjusted P Value	Significant?									Females	F	0.705				Tukey's multiple comparisons test	Adjusted P Value	Significant?								Females	F	0.5935				Tukey's multiple comparisons test	Adjusted P Value	Significant?
	P value	0.6963				P17 vs. P30	0.7791	No										P value	0.5151				P17 vs. P30	0.7564	No									P value	0.5691				P17 vs. P30	0.9613	No
	P value summary	ns				P17 vs. P60	0.9977	No										P value summary	ns				P17 vs. P60	0.9226	No									P value summary	ns				P17 vs. P60	0.7519	No
	Significant diff. among means (P < 0.05)?	No				P30 vs. P60	0.7158	No										Significant diff. among means (P < 0.05)?	No				P30 vs. P60	0.4929	No									Significant diff. among means (P < 0.05)?	No				P30 vs. P60	0.5581	No
	R squared	0.06368																R squared	0.1136															R squared	0.0974
	Degrees of freedom (N groups -1)	2																Degrees of freedom (N groups -1)	2															Degrees of freedom (N groups -1)	2
Comparison between Male and Female within each age group																	Comparison between Male and Female within each age group																Comparison between Male and Female within each age group
t-test (two-tailed)																	t-test (two-tailed)																t-test (two-tailed)
VGlut2	Age	t, df	P value	Significant?													VGlut2	Age	t, df	P value	Significant?												VGlut2	Age	t, df	P value	Significant?
	P17	t=0.5883, df=6	0.5778	No														P17	t=0.9606, df=6	0.3739	No													P17	t=0.8993, df=6	0.4031	No
	P30	t=0.0983, df=8	0.9241	No														P30	t=0.2915, df=8	0.7781	No													P30	t=0.9523, df=8	0.3688	No
	P60	t=1.3244, df=8	0.2219	No														P60	t=0.09225, df=8	0.9288	No													P60	t=0.1274, df=8	0.9018	No
GluA1	Age			Significant?													GluA2	Age			Significant?												GluA1	Age			Significant?
	P17	t=0.6840, df=6	0.5195	No														P17	t=0.8351, df=6	0.4357	No													P17	t=0.6447, df=6	0.543	No
	P30	t=0.1934, df=8	0.8514	No														P30	t=0.5809, df=8	0.5773	No													P30	t=0.2141, df=8	0.8358	No
	P60	t=0.8438, df=8	0.4233	No														P60	t=0.8856, df=8	0.4017	No													P60	t=0.1115, df=8	0.914	No
VGlut2-GluA1 colocalized	Age			Significant?													VGlut2-GluA2 colocalized	Age			Significant?												VGlut2-GluA1 colocalized	Age			Significant?
	P17	t=0.06134, df=6	0.9531	No														P17	t=0.3018, df=6	0.773	No													P17	t=0.9434, df=6	0.3819	No
	P30	t=0.4313, df=8	0.6777	No														P30	t=0.4480, df=8	0.666	No													P30	t=1.483, df=8	0.1762	No
	P60	t=1.230, df=8	0.2536	No														P60	t=0.4169, df=8	0.6877	No													P60	t=0.4841, df=8	0.6413	No
[truncated: 14 more columns]

[truncated: 2 more sheets: Figures 6_S6, Figures 7_S7]
